# Supplementary material for: A Network-Based Approach Exploiting Transcriptomics and Interactomics Data for Predicting Drug Repurposing Solutions Across Human Cancers
Source: Cancers (Basel). 2025 Mar 28;17(7):1144. doi: 10.3390/cancers17071144 (PMC11988181; doi:10.3390/cancers17071144)
Supplement: Supplementary file 1 [file cancers-17-01144-s001.zip]

Archive with 1 entries (1 files):
- cancers-3491506-supplementary.xlsx
