# Supplementary material for: A Network-Based Approach Exploiting Transcriptomics and Interactomics Data for Predicting Drug Repurposing Solutions Across Human Cancers
Source: Cancers (Basel). 2025 Mar 28;17(7):1144. doi: 10.3390/cancers17071144 (PMC11988181; doi:10.3390/cancers17071144)
Supplement: Supplementary file 1 [file cancers-17-01144-s001.zip › cancers-3491506-supplementary.xlsx]

## Sheet: Drug_Disease_network_pval0.05
disease	drug	proximity	pval	similarity	adjusted_similarity
BLCA	acebutolol	1.5	0.0318126	0.7	0.958092
BLCA	acenocoumarol	1	0.000370198	0.8	0.990935
BLCA	adalimumab	1	0.0424109	0.8	0.543967
BLCA	afatinib	1	0.00337862	0.8	0.990935
BLCA	alfentanil	1	0.00892913	0.8	0.990935
BLCA	alogliptin	1	0.00240464	0.8	0.543967
BLCA	alosetron	1	0.00502677	0.8	0.990935
BLCA	alvimopan	1.66667	0.0210561	0.666667	0.931368
BLCA	ambrisentan	1.5	0.0116882	0.7	0.304984
BLCA	angiotensin_ii	1	0.00352536	0.8	0.990935
BLCA	anileridine	1	0.000778463	0.8	0.990935
BLCA	antithymocyte_immunoglobulin_(rabbit)	1.77778	0.0138191	0.644444	0.201133
BLCA	aprepitant	1	2.4325e-05	0.8	0.990935
BLCA	arbutamine	1.66667	0.0214298	0.666667	0.931368
BLCA	arformoterol	1	0.00975263	0.8	0.990935
BLCA	arzoxifene	1	0.0414127	0.8	0.543967
BLCA	atenolol	1.5	0.0446622	0.7	0.958092
BLCA	azilsartan_medoxomil	1	0.00035751	0.8	0.990935
BLCA	bazedoxifene	1	0.0497113	0.8	0.543967
BLCA	benazepril	1	0.00213057	0.8	0.990935
BLCA	benzocaine	2	0.0473685	0.6	0.138993
BLCA	betazole	2	0.022574	0.6	0.138993
BLCA	bisoprolol	1.5	0.02533	0.7	0.958092
BLCA	bortezomib	1.5	0.00892913	0.7	0.958092
BLCA	bosentan	1.5	0.0073834	0.7	0.304984
BLCA	brigatinib	1.55556	0.0400559	0.688889	0.281955
BLCA	bupivacaine	2	0.0265149	0.6	0.827032
BLCA	buprenorphine	1.75	0.02589	0.65	0.912704
BLCA	butorphanol	1.66667	0.0364653	0.666667	0.931368
BLCA	candesartan_cilexetil	1	0.000778463	0.8	0.990935
BLCA	carfilzomib	1.5	0.000340481	0.7	0.958092
BLCA	carteolol	1.5	0.035535	0.7	0.958092
BLCA	certolizumab_pegol	1	0.0168486	0.8	0.543967
BLCA	chloroprocaine	2	0.0470109	0.6	0.827032
BLCA	chondroitin_sulfate	1.75	0.0283734	0.65	0.210207
BLCA	cilazapril	1	0.00193319	0.8	0.990935
BLCA	cisapride	1.75	0.0248602	0.65	0.912704
BLCA	clarithromycin	1.5	0.00565364	0.7	0.958092
BLCA	clenbuterol	1.6	0.00977776	0.68	0.264312
BLCA	clodronic_acid	1.66667	0.00613311	0.666667	0.931368
BLCA	codeine	1.66667	0.000294806	0.666667	0.931368
BLCA	colchicine	1	0.0139557	0.8	0.543967
BLCA	conjugated_estrogens	1	0.017203	0.8	0.543967
BLCA	crizotinib	1.5	0.0463972	0.7	0.304984
BLCA	cyclosporine	1.25	3.88618e-06	0.75	0.980389
BLCA	dexfenfluramine	1.5	0.00975446	0.7	0.304984
BLCA	dexibuprofen	1.83333	0.0238156	0.633333	0.889566
BLCA	dextropropoxyphene	1.75	0.0170628	0.65	0.912704
BLCA	dezocine	1.5	0.0131144	0.7	0.958092
BLCA	diamorphine	1.75	0.0314979	0.65	0.912704
BLCA	dicoumarol	1.66667	0.039837	0.666667	0.239211
BLCA	diltiazem	1.5	0.0232775	0.7	0.958092
BLCA	diphenoxylate	1.5	0.00854758	0.7	0.958092
BLCA	dolasetron	1	0.00232599	0.8	0.990935
BLCA	domperidone	1.5	0.00936616	0.7	0.958092
BLCA	droperidol	1.5	0.0178856	0.7	0.958092
BLCA	eluxadoline	1.66667	0.0193386	0.666667	0.931368
BLCA	enalapril	1	0.00244396	0.8	0.990935
BLCA	enalaprilat	1.5	0.00601835	0.7	0.958092
BLCA	eprosartan	1	7.2204e-06	0.8	0.990935
BLCA	eribulin	1.5	0.00352536	0.7	0.958092
BLCA	estrone_sulfate	1	0.0279149	0.8	0.543967
BLCA	etafedrine	1	0.0304997	0.8	0.990935
BLCA	fenfluramine	1.75	0.027027	0.65	0.912704
BLCA	fenoterol	1.66667	0.0261169	0.666667	0.931368
BLCA	fentanyl	1.75	0.0330206	0.65	0.912704
BLCA	fluoxetine	1.85714	0.00859182	0.628571	0.176832
BLCA	fluspirilene	1.33333	0.000187697	0.733333	0.974693
BLCA	formoterol	1.66667	0.0382128	0.666667	0.931368
BLCA	fosinopril	1	0.00241412	0.8	0.990935
BLCA	fosnetupitant	1	3.24682e-05	0.8	0.990935
BLCA	framycetin	1	0.0198172	0.8	0.990935
BLCA	glycine_betaine	1	0.000778463	0.8	0.990935
BLCA	golimumab	1	0.00892913	0.8	0.543967
BLCA	granisetron	1	0.00232599	0.8	0.990935
BLCA	hyaluronic_acid	1.84615	0.00483656	0.630769	0.180054
BLCA	hydrocodone	1.66667	0.0172859	0.666667	0.931368
BLCA	hydromorphone	1.66667	0.0208924	0.666667	0.931368
BLCA	ibuprofen	1.8	0.0257636	0.64	0.899405
BLCA	ibutilide	2	0.0371438	0.6	0.827032
BLCA	icatibant	1.5	0.0010994	0.7	0.304984
BLCA	indacaterol	1	0.0232969	0.8	0.990935
BLCA	infliximab	1	0.0383142	0.8	0.543967
BLCA	ingenol_mebutate	1	0.0119085	0.8	0.990935
BLCA	inositol_nicotinate	2	0.034719	0.6	0.138993
BLCA	irbesartan	1	0.00961878	0.8	0.990935
BLCA	isoetharine	1.5	0.00966008	0.7	0.958092
BLCA	isosorbide	1.66667	0.0447923	0.666667	0.931368
BLCA	lacosamide	2	0.0387576	0.6	0.827032
BLCA	lasofoxifene	1.33333	0.0493002	0.733333	0.379813
BLCA	leflunomide	1.66667	0.0415466	0.666667	0.931368
BLCA	lercanidipine	1	0.00120045	0.8	0.990935
BLCA	levacetylmethadol	1.66667	0.00365989	0.666667	0.931368
BLCA	levallorphan	1	0.00502677	0.8	0.990935
BLCA	levobunolol	1.5	0.0368301	0.7	0.958092
BLCA	levorphanol	1.66667	0.0431182	0.666667	0.931368
BLCA	levosalbutamol	1	0.000914336	0.8	0.990935
BLCA	linagliptin	1	0.000340748	0.8	0.543967
BLCA	lorcaserin	1	0.0168486	0.8	0.990935
BLCA	losartan	1	0.000778463	0.8	0.990935
BLCA	macitentan	1.5	0.0130453	0.7	0.304984
BLCA	magnesium_sulfate	1.83333	0.0264682	0.633333	0.889566
BLCA	mercaptopurine	1.75	0.0488853	0.65	0.210207
BLCA	mesoridazine	1.5	0.0106997	0.7	0.958092
BLCA	methylene_blue	1.5	0.00261668	0.7	0.958092
BLCA	methylnaltrexone	1.5	0.0137239	0.7	0.958092
BLCA	metipranolol	1.5	0.00923509	0.7	0.958092
BLCA	metoclopramide	1.75	0.0475512	0.65	0.912704
BLCA	metoprolol	1.5	0.0117863	0.7	0.958092
BLCA	miglitol	1.75	0.0173996	0.65	0.210207
BLCA	mogamulizumab	1	0.00892913	0.8	0.990935
BLCA	morphine	1.75	0.0437757	0.65	0.912704
BLCA	mycophenolate_mofetil	1.66667	0.0274714	0.666667	0.239211
BLCA	mycophenolic_acid	1.5	0.00683051	0.7	0.304984
BLCA	nalbuphine	1.66667	0.0204869	0.666667	0.931368
BLCA	naldemedine	1.66667	0.0283734	0.666667	0.931368
BLCA	nalmefene	1.66667	0.0132594	0.666667	0.931368
BLCA	naloxegol	1	0.000778463	0.8	0.990935
BLCA	naloxone	1.57143	0.0133856	0.685714	0.948139
BLCA	naltrexone	1.66667	0.0361993	0.666667	0.931368
BLCA	nebivolol	1.66667	0.03659	0.666667	0.931368
BLCA	nedocromil	1.8	0.0426554	0.64	0.899405
BLCA	netupitant	1	7.66905e-09	0.8	0.990935
BLCA	nintedanib	1.66667	0.00678892	0.666667	0.239211
BLCA	nizatidine	2	0.0289106	0.6	0.138993
BLCA	octocrylene	1	0.0161222	0.8	0.543967
BLCA	olmesartan	1	3.8654e-05	0.8	0.990935
BLCA	olodaterol	1	0.00975263	0.8	0.990935
BLCA	ondansetron	1.8	0.00846636	0.64	0.194086
BLCA	opium	1.66667	0.038642	0.666667	0.931368
BLCA	orciprenaline	1	0.0234692	0.8	0.990935
BLCA	oxetacaine	1	0.000650423	0.8	0.990935
BLCA	oxprenolol	1.66667	0.0290059	0.666667	0.931368
BLCA	oxycodone	1.66667	0.0259392	0.666667	0.931368
BLCA	oxymorphone	1.5	0.0244245	0.7	0.958092
BLCA	palonosetron	1	0.00232599	0.8	0.990935
BLCA	pentazocine	1.66667	0.0334095	0.666667	0.931368
BLCA	perindopril	1.5	0.00692731	0.7	0.958092
BLCA	phenindione	1	0.000778463	0.8	0.990935
BLCA	phenprocoumon	1	0.00232599	0.8	0.990935
BLCA	pholcodine	1.66667	0.00134902	0.666667	0.931368
BLCA	pimavanserin	1.5	0.00405811	0.7	0.958092
BLCA	pirbuterol	1.5	0.0446622	0.7	0.958092
BLCA	plerixafor	1	0.0199689	0.8	0.990935
BLCA	pomalidomide	1.66667	0.0219711	0.666667	0.239211
BLCA	procaterol	1	0.0188467	0.8	0.990935
BLCA	propanoic_acid	1	0.000340748	0.8	0.990935
BLCA	proparacaine	2	0.04364	0.6	0.138993
BLCA	protokylol	1	0.000914336	0.8	0.990935
BLCA	quinapril	1	0.00349731	0.8	0.990935
BLCA	ramipril	1.5	0.00484124	0.7	0.958092
BLCA	rasagiline	1.5	0.0246634	0.7	0.958092
BLCA	remifentanil	1.66667	0.0292379	0.666667	0.931368
BLCA	remoxipride	1.8	0.0224223	0.64	0.194086
BLCA	rescinnamine	1	0.00237612	0.8	0.990935
BLCA	ritodrine	1	0.014272	0.8	0.990935
BLCA	rolapitant	1	7.66905e-09	0.8	0.990935
BLCA	salbutamol	1.66667	0.00099295	0.666667	0.931368
BLCA	salmeterol	1.66667	0.0384395	0.666667	0.931368
BLCA	saxagliptin	1	2.8952e-05	0.8	0.543967
BLCA	sennosides	1	2.76211e-24	0.8	0.990935
BLCA	sertindole	1.75	0.0132284	0.65	0.210207
BLCA	sitagliptin	1	0.00166977	0.8	0.543967
BLCA	sitaxentan	1.5	0.000947249	0.7	0.304984
BLCA	spirapril	1	0.00342342	0.8	0.990935
BLCA	sufentanil	1.66667	0.0414127	0.666667	0.931368
BLCA	tegaserod	1.75	0.0126757	0.65	0.912704
BLCA	telmisartan	1.5	0.0298018	0.7	0.958092
BLCA	terbutaline	1.66667	0.0299178	0.666667	0.931368
BLCA	tetrabenazine	1.5	0.00789661	0.7	0.958092
BLCA	threonine	1.66667	0.0131144	0.666667	0.931368
BLCA	timolol	1.5	0.0286784	0.7	0.958092
BLCA	tinzaparin	1.33333	8.69978e-05	0.733333	0.379813
BLCA	trandolapril	1	0.00241412	0.8	0.990935
BLCA	tretinoin	2	0.0355511	0.6	0.138993
BLCA	triamterene	1.75	0.0394201	0.65	0.210207
BLCA	tropisetron	1	0.00215661	0.8	0.990935
BLCA	tubocurarine	1.75	0.000811001	0.65	0.912704
BLCA	valsartan	1	0.000756916	0.8	0.990935
BLCA	venetoclax	1	0.00683051	0.8	0.990935
BLCA	vilanterol	1	0.000914336	0.8	0.990935
BLCA	vildagliptin	1	0.00217036	0.8	0.543967
BLCA	vinblastine	1.5	0.0161319	0.7	0.304984
BLCA	vinflunine	1	0.00352536	0.8	0.543967
BLCA	vinorelbine	1	0.00352536	0.8	0.543967
BLCA	warfarin	1.5	0.00683051	0.7	0.304984
BLCA	zanubrutinib	1.73333	0.0431384	0.653333	0.215795
BLCA	zofenopril	1	0.00349731	0.8	0.990935
BRCA	acetazolamide	2	0.0292324	0.6	0.138993
BRCA	adalimumab	1	6.11032e-09	0.8	0.978852
BRCA	adenosine_phosphate	2	0.0205617	0.6	0.138993
BRCA	agomelatine	1.66667	0.0298018	0.666667	0.868956
BRCA	alteplase	1.75	0.0294173	0.65	0.210207
BRCA	amrinone	1.75	0.0266213	0.65	0.210207
BRCA	ancrod	1	0.000720233	0.8	0.978852
BRCA	anistreplase	1.75	0.0201192	0.65	0.210207
BRCA	anti-inhibitor_coagulant_complex	1.625	0.000757661	0.675	0.882176
BRCA	antithrombin_alfa	1.5	0.00809228	0.7	0.915098
BRCA	argatroban	1	0.00351538	0.8	0.978852
BRCA	benzthiazide	1.83333	0.00270275	0.633333	0.18387
BRCA	bivalirudin	1	6.78925e-05	0.8	0.978852
BRCA	camphor	2	0.0276496	0.6	0.138993
BRCA	certolizumab_pegol	1	7.2204e-06	0.8	0.978852
BRCA	chlorthalidone	2	0.0308095	0.6	0.715086
BRCA	cobimetinib	1	0.000120539	0.8	0.978852
BRCA	coccidioides_immitis_spherule	1.85714	0.00470573	0.628571	0.176832
BRCA	conestat_alfa	1.83333	0.012643	0.633333	0.803132
BRCA	copper	2.04861	0.00465212	0.590278	0.685364
BRCA	cyanocobalamin	2	0.0315028	0.6	0.715086
BRCA	dabigatran_etexilate	1	0.0062187	0.8	0.978852
BRCA	dipyridamole	2	0.0289983	0.6	0.138993
BRCA	disulfiram	1.5	0.00896593	0.7	0.304984
BRCA	drotrecogin_alfa	1.83333	0.00208824	0.633333	0.18387
BRCA	estradiol	1.9	0.010277	0.62	0.164699
BRCA	estradiol_acetate	1.9	0.0154277	0.62	0.164699
BRCA	estradiol_benzoate	1.9	0.0290842	0.62	0.164699
BRCA	estradiol_cypionate	1.9	0.0103414	0.62	0.164699
BRCA	estradiol_dienanthate	1.9	0.0209631	0.62	0.164699
BRCA	estradiol_valerate	1.9	0.0121595	0.62	0.164699
BRCA	flavone	1.66667	0.00177041	0.666667	0.868956
BRCA	foreskin_fibroblast_(neonatal)	1.8	0.0045728	0.64	0.194086
BRCA	foreskin_keratinocyte_(neonatal)	1.81818	0.0227738	0.636364	0.188461
BRCA	glatiramer	1	1.87277e-06	0.8	0.978852
BRCA	glucosamine	1.75	0.0437757	0.65	0.838739
BRCA	glycyrrhizic_acid	1.83333	0.0496101	0.633333	0.18387
BRCA	golimumab	1	4.1035e-05	0.8	0.978852
BRCA	griseofulvin	2	0.0130453	0.6	0.138993
BRCA	hexachlorophene	1.66667	0.0487536	0.666667	0.868956
BRCA	human_c1-esterase_inhibitor	1.83333	0.00782694	0.633333	0.803132
BRCA	human_thrombin	1.5	2.03856e-06	0.7	0.915098
BRCA	hydroflumethiazide	2	0.0062822	0.6	0.715086
BRCA	infliximab	1	0.000370198	0.8	0.978852
BRCA	kappadione	2	0.0438696	0.6	0.715086
BRCA	lepirudin	1	0.0106586	0.8	0.978852
BRCA	papaverine	2	0.0466382	0.6	0.138993
BRCA	piretanide	2	0.0416124	0.6	0.715086
BRCA	pomalidomide	1.66667	0.0190695	0.666667	0.239211
BRCA	proflavine	1	0.00729818	0.8	0.978852
BRCA	prothrombin	1.25	5.38961e-05	0.75	0.41978
BRCA	ramelteon	1.5	0.0139557	0.7	0.915098
BRCA	reteplase	1.75	0.00602079	0.65	0.210207
BRCA	sargramostim	1.6	0.000169181	0.68	0.264312
BRCA	sucralfate	1.83333	0.00433343	0.633333	0.18387
BRCA	tadalafil	2	0.0188245	0.6	0.138993
BRCA	tasimelteon	1.5	0.0416124	0.7	0.915098
BRCA	tenecteplase	1.81818	0.00564288	0.636364	0.810021
BRCA	thalidomide	1.71429	0.000712398	0.657143	0.852327
BRCA	thimerosal	2	0.030459	0.6	0.138993
BRCA	thrombin	1.6	2.72983e-06	0.68	0.889542
BRCA	thrombin_alfa	1.5	1.27073e-07	0.7	0.915098
BRCA	thrombomodulin_alfa	1.5	0.0158006	0.7	0.915098
BRCA	trametinib	1.5	0.0062187	0.7	0.915098
BRCA	triflusal	2	0.0495792	0.6	0.715086
BRCA	turoctocog_alfa	1.66667	0.0210561	0.666667	0.239211
BRCA	turoctocog_alfa_pegol	1.66667	0.0458266	0.666667	0.239211
BRCA	turpentine	1	0.00683051	0.8	0.978852
BRCA	urokinase	1.8	0.00156054	0.64	0.194086
BRCA	ximelagatran	1	6.78925e-05	0.8	0.978852
BRCA	zidovudine	1	0.000509398	0.8	0.978852
BRCA	zinc	2.09322	0.00974055	0.581356	0.656675
BRCA	zinc_acetate	2.09322	0.00808104	0.581356	0.656675
BRCA	zinc_chloride	2.09322	0.0115736	0.581356	0.656675
COAD	acetylcysteine	1.7	0.0297815	0.66	0.22729
COAD	adenosine	1.75	0.0437757	0.65	0.210207
COAD	agomelatine	1	0.0118974	0.8	0.978852
COAD	alfuzosin	1.75	0.00736188	0.65	0.210207
COAD	amodiaquine	1	5.17728e-06	0.8	0.978852
COAD	ancrod	1	0.0113097	0.8	0.978852
COAD	avatrombopag	1.66667	0.0203268	0.666667	0.239211
COAD	berberine	1	0.0466152	0.8	0.978852
COAD	calcium_levulinate	1.66667	0.0484406	0.666667	0.239211
COAD	captopril	1.6	0.0199689	0.68	0.889542
COAD	carbocisteine	1	0.00529694	0.8	0.978852
COAD	carboxin	1	0.0424109	0.8	0.543967
COAD	carglumic_acid	1	0.000137263	0.8	0.978852
COAD	carvedilol	1.66667	0.0491261	0.666667	0.239211
COAD	cenegermin	1	0.0343388	0.8	0.978852
COAD	chlorhexidine	1	0.00975446	0.8	0.978852
COAD	choline	1.75	0.0359173	0.65	0.210207
COAD	choline_salicylate	1.75	0.028807	0.65	0.210207
COAD	clomifene	1	0.00352536	0.8	0.978852
COAD	copper	1.71528	0.000226242	0.656944	0.851962
COAD	dabrafenib	1.4	0.0434216	0.72	0.348946
COAD	dapiprazole	1.66667	0.0145346	0.666667	0.239211
COAD	defibrotide	1.66667	0.0486272	0.666667	0.239211
COAD	deoxycholic_acid	1.33333	0.00120958	0.733333	0.946002
COAD	desogestrel	1	0.0424109	0.8	0.543967
COAD	dienestrol	1	0.00892913	0.8	0.978852
COAD	dioxybenzone	1	0.0232969	0.8	0.978852
COAD	dobutamine	1.5	0.0393672	0.7	0.915098
COAD	doxapram	1.5	0.00743375	0.7	0.304984
COAD	doxazosin	1.83333	0.0458463	0.633333	0.18387
COAD	doxorubicin	1	0.0246049	0.8	0.978852
COAD	duvelisib	1.5	0.00882865	0.7	0.304984
COAD	dydrogesterone	1	0.0281327	0.8	0.978852
COAD	enoxacin	1	0.000914336	0.8	0.978852
COAD	ergometrine	1	0.0113097	0.8	0.978852
COAD	estriol	1	0.0147487	0.8	0.543967
COAD	ethynodiol_diacetate	1	0.0281327	0.8	0.543967
COAD	etonogestrel	1	0.0234692	0.8	0.543967
COAD	felbamate	1.66667	0.0260622	0.666667	0.868956
COAD	fluocinolone_acetonide	1.33333	0.00378611	0.733333	0.379813
COAD	fluoxymesterone	1.2	0.0390382	0.76	0.444313
COAD	fluticasone	1.25	0.0439248	0.75	0.957147
COAD	fluticasone_propionate	1.25	0.0457733	0.75	0.957147
COAD	fostamatinib	1.72517	0.0325779	0.654967	0.218572
COAD	glatiramer	1	0.00683051	0.8	0.978852
COAD	glimepiride	1.66667	0.0219077	0.666667	0.868956
COAD	glyburide	1.66667	0.00948282	0.666667	0.868956
COAD	guaifenesin	1.85714	0.045283	0.628571	0.791929
COAD	human_calcitonin	0	0.0249965	1	0.99883
COAD	hydroxyprogesterone_caproate	1	0.0234692	0.8	0.978852
COAD	isometheptene	1.5	0.034176	0.7	0.915098
COAD	isopropyl_alcohol	1.73333	0.0199943	0.653333	0.845202
COAD	istradefylline	1.5	0.00346697	0.7	0.304984
COAD	levofloxacin	1	0.0375592	0.8	0.978852
COAD	levonorgestrel	1.16667	0.00907923	0.766667	0.966075
COAD	levosimendan	1.75	0.0462953	0.65	0.838739
COAD	lomefloxacin	1	0.0281327	0.8	0.978852
COAD	lorcaserin	1	0.0466152	0.8	0.543967
COAD	lyme_disease_vaccine_(recombinant_ospa)	1	0.0424109	0.8	0.543967
COAD	medrogestone	1	0.0188467	0.8	0.978852
COAD	metaraminol	1	0.00352536	0.8	0.978852
COAD	methoxamine	1.66667	0.0189902	0.666667	0.239211
COAD	metyrosine	1	0.00352536	0.8	0.543967
COAD	midodrine	1.66667	0.0197237	0.666667	0.239211
COAD	mitoxantrone	1	0.0343388	0.8	0.978852
COAD	mometasone	1	0.0490827	0.8	0.543967
COAD	mometasone_furoate	1	0.0490827	0.8	0.543967
COAD	moxifloxacin	1	0.0423123	0.8	0.978852
COAD	nicergoline	1	0.000756916	0.8	0.978852
COAD	nicorandil	1	0.00231162	0.8	0.978852
COAD	nicotinamide	1.5	0.0141246	0.7	0.915098
COAD	norethynodrel	1	0.045787	0.8	0.978852
COAD	obeticholic_acid	1	0.00502677	0.8	0.543967
COAD	ofloxacin	1	0.047086	0.8	0.978852
COAD	pefloxacin	1	0.0281327	0.8	0.978852
COAD	phendimetrazine	1.66667	0.0422812	0.666667	0.239211
COAD	phenylalanine	1.71429	0.032389	0.657143	0.222311
COAD	phenylbutazone	1.66667	0.0290481	0.666667	0.868956
COAD	phenylephrine	1.66667	0.0345522	0.666667	0.239211
COAD	primaquine	1.5	0.0232623	0.7	0.304984
COAD	promethazine	1.72727	0.0185283	0.654545	0.847499
COAD	ramelteon	1	0.0088501	0.8	0.978852
COAD	regadenoson	1	0.00228106	0.8	0.978852
COAD	sapropterin	1.5	0.0118565	0.7	0.304984
COAD	silodosin	1.66667	0.00100208	0.666667	0.239211
COAD	sparfloxacin	1	0.0281327	0.8	0.978852
COAD	sulfamethoxazole	1	0.00529694	0.8	0.978852
COAD	tafamidis	1	0.0466152	0.8	0.978852
COAD	tamsulosin	1.66667	0.0429044	0.666667	0.239211
COAD	tasimelteon	1	0.00920566	0.8	0.978852
COAD	telotristat_ethyl	1.5	0.0171329	0.7	0.915098
COAD	teniposide	1	0.0328311	0.8	0.978852
COAD	terazosin	1.83333	0.0349584	0.633333	0.18387
COAD	tetryzoline	1	0.000370198	0.8	0.978852
COAD	thiamylal	1.66667	0.0316813	0.666667	0.868956
COAD	thrombin	1.8	0.0403682	0.64	0.818043
COAD	tinzaparin	1.66667	0.0462953	0.666667	0.239211
COAD	tolazamide	1.5	0.019248	0.7	0.915098
COAD	toremifene	1	0.0232969	0.8	0.978852
COAD	trovafloxacin	1	0.0375592	0.8	0.978852
COAD	tuberculin_purified_protein_derivative	1	0.00975263	0.8	0.978852
COAD	ursodeoxycholic_acid	1.5	0.0129229	0.7	0.915098
COAD	valrubicin	1	0.0281327	0.8	0.978852
COAD	vedolizumab	1.5	0.0422008	0.7	0.304984
COAD	vindesine	1	0.0304997	0.8	0.978852
COAD	zidovudine	1	0.0423123	0.8	0.978852
ESCA	abciximab	2.15385	0.0270639	0.569231	0.106085
ESCA	acetohexamide	2	0.0268133	0.6	0.718284
ESCA	acetylcysteine	2.2	0.0293153	0.56	0.0976445
ESCA	adenosine_phosphate	2.13333	0.00855866	0.573333	0.110039
ESCA	alendronic_acid	2	0.0361186	0.6	0.718284
ESCA	alfuzosin	2	0.0112399	0.6	0.718284
ESCA	aliskiren	2	0.0232969	0.6	0.718284
ESCA	aminolevulinic_acid	2	0.0336052	0.6	0.718284
ESCA	amlodipine	2.42857	0.0393672	0.514286	0.421794
ESCA	anthralin	2	0.0215396	0.6	0.138993
ESCA	arbutin	2	0.0268133	0.6	0.718284
ESCA	astemizole	2	0.0263301	0.6	0.718284
ESCA	atracurium_besylate	2	0.0093176	0.6	0.718284
ESCA	belinostat	2	0.0494448	0.6	0.138993
ESCA	buspirone	2	0.00336775	0.6	0.718284
ESCA	butorphanol	2	0.027569	0.6	0.138993
ESCA	calcium_carbimide	2	0.0440653	0.6	0.138993
ESCA	calcium_levulinate	2	0.00659219	0.6	0.718284
ESCA	capromab_pendetide	2	0.0138285	0.6	0.718284
ESCA	carbon_monoxide	2	0.0303162	0.6	0.718284
ESCA	carmustine	2	0.0232969	0.6	0.718284
ESCA	cisatracurium	2	0.0124524	0.6	0.718284
ESCA	cladribine	2.11111	0.0325565	0.577778	0.648291
ESCA	cupric_chloride	1	4.72351e-05	0.8	0.979283
ESCA	cysteamine	2	0.0202277	0.6	0.138993
ESCA	cysteine	2.23077	0.00613951	0.553846	0.092355
ESCA	dapiprazole	2	0.0316813	0.6	0.718284
ESCA	deoxycholic_acid	2	0.0486165	0.6	0.718284
ESCA	dicoumarol	2	0.0473691	0.6	0.718284
ESCA	diphenylpyraline	2	0.0427188	0.6	0.718284
ESCA	doxazosin	2.33333	0.0168551	0.533333	0.490669
ESCA	epicriptine	2.2	0.0376682	0.56	0.5871
ESCA	esketamine	2.3	0.0461565	0.54	0.514996
ESCA	fentanyl	2	0.0334695	0.6	0.138993
ESCA	ferrous_ascorbate	2.14286	0.0352393	0.571429	0.108188
ESCA	ferrous_fumarate	2.14286	0.0271812	0.571429	0.108188
ESCA	ferrous_gluconate	2.14286	0.0338728	0.571429	0.108188
ESCA	ferrous_glycine_sulfate	2.14286	0.0450834	0.571429	0.108188
ESCA	ferrous_succinate	2.14286	0.0176882	0.571429	0.108188
ESCA	flavone	2	0.0346641	0.6	0.138993
ESCA	fludarabine	2	0.0497422	0.6	0.718284
ESCA	gemcitabine	2	0.0264326	0.6	0.718284
ESCA	gemtuzumab_ozogamicin	2.18182	0.0351326	0.563636	0.100896
ESCA	gimeracil	2	0.0199689	0.6	0.718284
ESCA	glutamic_acid	2.52941	0.03608	0.494118	0.0530255
ESCA	glutathione	2.41026	0.0073589	0.517949	0.434888
ESCA	griseofulvin	2	0.0100386	0.6	0.138993
ESCA	human_immunoglobulin_g	2.18182	0.0225486	0.563636	0.100896
ESCA	hydrocodone	2	0.0372289	0.6	0.138993
ESCA	hydromorphone	2	0.0383695	0.6	0.138993
ESCA	hydroquinone	2	0.0232969	0.6	0.718284
ESCA	icosapent	2.18182	0.0253168	0.563636	0.100896
ESCA	iron	2.14286	0.00617907	0.571429	0.626876
ESCA	isocarboxazid	2	0.00915651	0.6	0.718284
ESCA	ketotifen	2	0.0365462	0.6	0.718284
ESCA	l-glutamine	2	0.0375472	0.6	0.138993
ESCA	levamlodipine	2	0.023237	0.6	0.718284
ESCA	levodopa	2.2	0.0230646	0.56	0.5871
ESCA	lipoic_acid	2.33333	0.0252229	0.533333	0.490669
ESCA	mercaptopurine	2	0.023035	0.6	0.718284
ESCA	methocarbamol	2	0.0266398	0.6	0.718284
ESCA	methotrexate	2	0.0398685	0.6	0.718284
ESCA	methoxamine	2	0.014487	0.6	0.718284
ESCA	methylene_blue	2	0.0448371	0.6	0.138993
ESCA	metocurine_iodide	2	0.0093176	0.6	0.718284
ESCA	midodrine	2	0.0148302	0.6	0.718284
ESCA	migalastat	2	0.0198172	0.6	0.718284
ESCA	moclobemide	2	0.0327859	0.6	0.718284
ESCA	modafinil	2	0.0290481	0.6	0.718284
ESCA	monobenzone	2	0.0167089	0.6	0.718284
ESCA	muromonab	2.14286	0.0152907	0.571429	0.108188
ESCA	naldemedine	2	0.0491912	0.6	0.138993
ESCA	natalizumab	2.18182	0.0382333	0.563636	0.100896
ESCA	nialamide	2	0.0266398	0.6	0.138993
ESCA	nitisinone	2	0.0466152	0.6	0.718284
ESCA	nomifensine	2.28571	0.029518	0.542857	0.525406
ESCA	noscapine	2	0.0168486	0.6	0.718284
ESCA	ondansetron	2	0.017578	0.6	0.718284
ESCA	oprelvekin	2	0.023134	0.6	0.718284
ESCA	ouabain	2	0.013785	0.6	0.718284
ESCA	pargyline	2	0.0320768	0.6	0.718284
ESCA	pemetrexed	2	0.0280418	0.6	0.718284
ESCA	pentazocine	2	0.0178713	0.6	0.138993
ESCA	pentoxyverine	2.46154	0.0428113	0.507692	0.398511
ESCA	phentolamine	2	0.0359242	0.6	0.718284
ESCA	phenylephrine	2	0.0366759	0.6	0.718284
ESCA	pramipexole	2	0.00957048	0.6	0.718284
ESCA	primaquine	2	0.0300236	0.6	0.138993
ESCA	procarbazine	2	0.022184	0.6	0.718284
ESCA	pyridoxal_phosphate	2.42308	0.0184432	0.515385	0.425712
ESCA	pyridoxine	2	0.0199689	0.6	0.718284
ESCA	pyruvic_acid	2.35714	0.0352797	0.528571	0.0732394
ESCA	quinidine	2	0.00367479	0.6	0.718284
ESCA	quinine	2	0.0372238	0.6	0.718284
ESCA	raltitrexed	2	0.0437757	0.6	0.718284
ESCA	ropinirole	2.22222	0.0195067	0.555556	0.571287
ESCA	rotigotine	2.28571	0.0266189	0.542857	0.0835468
ESCA	rucaparib	2	0.0458137	0.6	0.718284
ESCA	selegiline	2	0.0399427	0.6	0.718284
ESCA	seractide_acetate	2	0.0163171	0.6	0.718284
ESCA	sertraline	2.2	0.0340081	0.56	0.0976445
ESCA	silodosin	2	0.0210413	0.6	0.718284
ESCA	sucrose	2.2	0.0178948	0.56	0.5871
ESCA	sumatriptan	2.33333	0.0412992	0.533333	0.490669
ESCA	tamsulosin	2	0.0133907	0.6	0.718284
ESCA	tegafur-uracil	2	0.0329573	0.6	0.718284
ESCA	terazosin	2.33333	0.0328533	0.533333	0.490669
ESCA	tetracosactide	2	0.00352536	0.6	0.718284
ESCA	theophylline	2.28571	0.0452097	0.542857	0.525406
ESCA	thiethylperazine	2	0.0352786	0.6	0.718284
ESCA	thimerosal	2.33333	0.0434292	0.533333	0.490669
ESCA	tranylcypromine	2	0.01659	0.6	0.718284
ESCA	triamterene	2	0.0412354	0.6	0.718284
ESCA	trichlormethiazide	2.2	0.0229715	0.56	0.5871
ESCA	vecuronium	2	0.0146321	0.6	0.718284
ESCA	voretigene_neparvovec	2	0.0422008	0.6	0.718284
ESCA	zafirlukast	2	0.012507	0.6	0.718284
ESCA	zimelidine	2	0.00402401	0.6	0.718284
ESCA	zolmitriptan	2.33333	0.0428817	0.533333	0.490669
KICH	abacavir	1	2.76211e-24	0.8	0.989881
KICH	albendazole	1.5	0.00270521	0.7	0.954012
KICH	alclometasone	1	0.0188467	0.8	0.989881
KICH	alprostadil	2.33333	0.0307144	0.533333	0.610054
KICH	ambrisentan	1.5	0.0098783	0.7	0.304984
KICH	amcinonide	1.5	0.0271347	0.7	0.954012
KICH	anthralin	2	0.0298902	0.6	0.138993
KICH	arsenic_trioxide	1.7	0.0246718	0.66	0.917734
KICH	arzoxifene	1.5	0.0318126	0.7	0.954012
KICH	beclomethasone_dipropionate	1	0.000914336	0.8	0.989881
KICH	belinostat	1.81818	0.0421771	0.636364	0.885481
KICH	betamethasone	1	0.014272	0.8	0.989881
KICH	bimatoprost	2	0.0160313	0.6	0.81479
KICH	bosentan	1.5	0.00742311	0.7	0.304984
KICH	budesonide	1.5	0.0281327	0.7	0.954012
KICH	calcium_carbimide	2	0.0303162	0.6	0.81479
KICH	choline	2	0.0226772	0.6	0.138993
KICH	choline_salicylate	2	0.0137156	0.6	0.138993
KICH	ciclesonide	1	0.0304997	0.8	0.989881
KICH	clobetasol_propionate	1	0.0234692	0.8	0.989881
KICH	clobetasone	1	0.0188467	0.8	0.989881
KICH	clocortolone	1	0.00975263	0.8	0.989881
KICH	clomifene	1.5	0.0157128	0.7	0.304984
KICH	colchicine	1	0.000137263	0.8	0.989881
KICH	cortisone_acetate	1	0.0232969	0.8	0.989881
KICH	cysteine	2.07692	0.0131074	0.584615	0.776059
KICH	deflazacort	1	0.0188467	0.8	0.989881
KICH	desogestrel	1.5	0.045787	0.7	0.954012
KICH	desonide	1	0.0383142	0.8	0.989881
KICH	desoximetasone	1	0.0328311	0.8	0.989881
KICH	dexlansoprazole	2	0.0377945	0.6	0.81479
KICH	dienestrol	1.5	0.0421461	0.7	0.304984
KICH	diflorasone	1	0.00975263	0.8	0.989881
KICH	difluprednate	1	0.0328311	0.8	0.989881
KICH	dinoprostone	2.2	0.0342867	0.56	0.70289
KICH	ethinylestradiol	1.66667	0.0386313	0.666667	0.92521
KICH	ethynodiol_diacetate	1.5	0.0167089	0.7	0.954012
KICH	etonogestrel	1.5	0.0224924	0.7	0.954012
KICH	ferrous_gluconate	2.07143	0.0472336	0.585714	0.122762
KICH	flumethasone	1	0.0424109	0.8	0.989881
KICH	flunisolide	1	0.00529694	0.8	0.989881
KICH	fluorometholone	1	0.00529694	0.8	0.989881
KICH	fluoxymesterone	1.6	0.0270414	0.68	0.93832
KICH	flurandrenolide	1	0.0343388	0.8	0.989881
KICH	fluticasone_furoate	1.66667	0.0180358	0.666667	0.92521
KICH	fostamatinib	2.0596	0.029905	0.588079	0.785257
KICH	fulvestrant	1	0.00892913	0.8	0.989881
KICH	gluconolactone	2	0.0424109	0.6	0.81479
KICH	griseofulvin	2	0.0169474	0.6	0.81479
KICH	hydrocortamate	1	0.0188467	0.8	0.989881
KICH	hydrocortisone	1.5	0.00529694	0.7	0.954012
KICH	icosapent	2.09091	0.0373772	0.581818	0.76843
KICH	iloprost	2.125	0.0316435	0.575	0.749083
KICH	indomethacin	2.11111	0.0492962	0.577778	0.114468
KICH	lactose	2	0.0138305	0.6	0.138993
KICH	loteprednol_etabonate	1	0.0188467	0.8	0.989881
KICH	macitentan	1.5	0.0115087	0.7	0.304984
KICH	mebendazole	1.5	0.00791707	0.7	0.954012
KICH	medrysone	1	0.0466152	0.8	0.989881
KICH	megestrol_acetate	1.5	0.0463972	0.7	0.954012
KICH	mestranol	1	0.0113097	0.8	0.989881
KICH	mirabegron	2	0.0199689	0.6	0.138993
KICH	misoprostol	2	0.022174	0.6	0.138993
KICH	mometasone	1.5	0.045787	0.7	0.954012
KICH	ospemifene	1	0.00529694	0.8	0.989881
KICH	panobinostat	1.81818	0.0116645	0.636364	0.885481
KICH	papaverine	2	0.0246049	0.6	0.138993
KICH	phenylalanine	2	0.029019	0.6	0.81479
KICH	phosphatidyl_serine	2.2	0.0384377	0.56	0.0976445
KICH	pindolol	2	0.0255243	0.6	0.81479
KICH	podofilox	1.66667	0.0205147	0.666667	0.92521
KICH	polyestradiol_phosphate	1	0.00892913	0.8	0.989881
KICH	prednicarbate	1	0.0234692	0.8	0.989881
KICH	prednisolone	1	0.0375592	0.8	0.989881
KICH	prednisolone_acetate	1	0.0234692	0.8	0.989881
KICH	prednisone	1	0.00529694	0.8	0.989881
KICH	propranolol	2	0.0268627	0.6	0.81479
KICH	quinestrol	1	0.0304997	0.8	0.989881
KICH	resveratrol	1.96	0.0290025	0.608	0.832787
KICH	rifabutin	1.5	0.0426578	0.7	0.954012
KICH	rimexolone	1	0.0232969	0.8	0.989881
KICH	sildenafil	2	0.0372663	0.6	0.138993
KICH	sitaxentan	1.5	0.0210561	0.7	0.304984
KICH	sulfasalazine	2.1	0.0496879	0.58	0.763375
KICH	synthetic_conjugated_estrogens,_a	1	0.0383142	0.8	0.989881
KICH	synthetic_conjugated_estrogens,_b	1	0.0304997	0.8	0.989881
KICH	tadalafil	2	0.0100195	0.6	0.138993
KICH	tenecteplase	1.81818	0.00793966	0.636364	0.188461
KICH	thimerosal	2	0.0299178	0.6	0.138993
KICH	tibolone	1	0.0343388	0.8	0.989881
KICH	toremifene	1.5	0.00441426	0.7	0.304984
KICH	triamcinolone	1	0.0188467	0.8	0.989881
KICH	turpentine	1	0.00683051	0.8	0.543967
KICH	ulobetasol	1	0.0268133	0.8	0.989881
KICH	vardenafil	2	0.0290059	0.6	0.138993
KICH	vinblastine	1.66667	0.00670183	0.666667	0.239211
KICH	vincristine	1.5	0.0298018	0.7	0.954012
KICH	vinflunine	1	4.1035e-05	0.8	0.989881
KICH	vinorelbine	1	7.2204e-06	0.8	0.989881
KIRC	acetazolamide	2	0.0407973	0.6	0.138993
KIRC	adalimumab	1	7.2204e-06	0.8	0.543967
KIRC	ademetionine	1.875	0.0427457	0.625	0.821114
KIRC	aflibercept	1.66667	0.0135431	0.666667	0.895396
KIRC	agomelatine	1.66667	0.0227757	0.666667	0.239211
KIRC	alpha-1-proteinase_inhibitor	1	6.63496e-06	0.8	0.984346
KIRC	alprazolam	2.2	0.014084	0.56	0.0976445
KIRC	ambenonium	1	0.001818	0.8	0.984346
KIRC	amiloride	1.88889	0.0206599	0.622222	0.167779
KIRC	amobarbital	2.1	0.000991126	0.58	0.116739
KIRC	antithrombin_iii_human	1	0.00127149	0.8	0.984346
KIRC	antithymocyte_immunoglobulin_(rabbit)	1.88889	0.0480886	0.622222	0.167779
KIRC	ardeparin	1.5	0.00928224	0.7	0.933741
KIRC	aspartic_acid	2	0.0273484	0.6	0.138993
KIRC	axitinib	1.33333	3.15844e-05	0.733333	0.958678
KIRC	bacitracin	1.5	0.00129612	0.7	0.304984
KIRC	bemiparin	1.66667	0.0332377	0.666667	0.895396
KIRC	benzthiazide	2	0.015057	0.6	0.759512
KIRC	bevacizumab	1.9	0.0291157	0.62	0.164699
KIRC	bremelanotide	2	0.0142868	0.6	0.759512
KIRC	brexanolone	2.21429	0.0163179	0.557143	0.0951558
KIRC	brinzolamide	2	0.0263033	0.6	0.759512
KIRC	brolucizumab	1	0.000137263	0.8	0.984346
KIRC	bromazepam	2.17647	0.00589744	0.564706	0.10187
KIRC	butobarbital	2.1	0.0247949	0.58	0.116739
KIRC	cabozantinib	1.33333	0.000484202	0.733333	0.958678
KIRC	calcifediol	1	0.00232599	0.8	0.984346
KIRC	calcipotriol	1	0.000778463	0.8	0.984346
KIRC	calcitriol	1.5	0.0265344	0.7	0.933741
KIRC	camphor	2	0.0388363	0.6	0.138993
KIRC	captopril	1.6	0.000601749	0.68	0.264312
KIRC	carboxin	1	0.000778463	0.8	0.984346
KIRC	carvedilol	1.88889	0.0493319	0.622222	0.81493
KIRC	certolizumab_pegol	1	5.45635e-07	0.8	0.543967
KIRC	chlordiazepoxide	2.21429	0.0413327	0.557143	0.0951558
KIRC	chloroquine	1.66667	0.0175156	0.666667	0.895396
KIRC	cholecalciferol	1	5.45635e-07	0.8	0.984346
KIRC	chondroitin_sulfate	1.75	0.0157596	0.65	0.210207
KIRC	chromic_chloride	1	0.000143541	0.8	0.984346
KIRC	cilastatin	0	2.15423e-10	1	0.999202
KIRC	clomipramine	1.83333	0.0357285	0.633333	0.838695
KIRC	clorazepic_acid	2.2	0.0300313	0.56	0.0976445
KIRC	clotiazepam	2.14286	0.0440077	0.571429	0.108188
KIRC	coccidioides_immitis_spherule	1.85714	0.0185164	0.628571	0.828826
KIRC	collagenase_clostridium_histolyticum	1.25	6.8782e-06	0.75	0.41978
KIRC	cyclothiazide	2	0.034125	0.6	0.759512
KIRC	dalteparin	1.5	0.00028507	0.7	0.304984
KIRC	danaparoid	1	0.00112148	0.8	0.984346
KIRC	decamethonium	2	0.0187223	0.6	0.759512
KIRC	demecarium	1.5	0.00988956	0.7	0.933741
KIRC	dexfenfluramine	1.5	0.00021756	0.7	0.933741
KIRC	diazepam	2.16667	0.035077	0.566667	0.103678
KIRC	diclofenamide	2	0.0483583	0.6	0.759512
KIRC	dihydrotachysterol	1	4.1035e-05	0.8	0.984346
KIRC	dioxybenzone	1	7.2204e-06	0.8	0.543967
KIRC	doxercalciferol	1	0.00892913	0.8	0.984346
KIRC	edrophonium	1.5	0.00909219	0.7	0.933741
KIRC	enoxaparin	1.5	0.0173482	0.7	0.933741
KIRC	entacapone	1	7.66905e-09	0.8	0.543967
KIRC	ephedrine	1.75	0.0184386	0.65	0.869644
KIRC	erdafitinib	1.66667	0.00625492	0.666667	0.239211
KIRC	ergotamine	2	0.0328433	0.6	0.759512
KIRC	estazolam	2.17647	0.0164331	0.564706	0.10187
KIRC	everolimus	1	0.000778463	0.8	0.543967
KIRC	fenfluramine	1.75	0.0330432	0.65	0.869644
KIRC	filgrastim	1.5	0.000485529	0.7	0.304984
KIRC	flunitrazepam	2	0.0151136	0.6	0.138993
KIRC	flurazepam	2.17647	0.0201574	0.564706	0.10187
KIRC	fondaparinux	1.5	0.0101244	0.7	0.933741
KIRC	foreskin_fibroblast_(neonatal)	1.8	0.0240127	0.64	0.194086
KIRC	foreskin_keratinocyte_(neonatal)	1.72727	0.00690842	0.654545	0.217853
KIRC	glatiramer	1	3.24682e-05	0.8	0.543967
KIRC	glucosamine	1.5	5.68766e-05	0.7	0.304984
KIRC	golimumab	1	0.00232599	0.8	0.543967
KIRC	griseofulvin	2	0.0495967	0.6	0.138993
KIRC	halazepam	2.17647	0.0405936	0.564706	0.10187
KIRC	heparin	1.66667	9.94505e-07	0.666667	0.895396
KIRC	huperzine_a	1	0.00241412	0.8	0.984346
KIRC	infliximab	1	0.000778463	0.8	0.543967
KIRC	insulin_aspart	1.5	0.0113097	0.7	0.933741
KIRC	insulin_degludec	1.5	0.0304997	0.7	0.933741
KIRC	insulin_detemir	1.5	0.0341459	0.7	0.933741
KIRC	insulin_glargine	1.5	5.81589e-05	0.7	0.933741
KIRC	insulin_glulisine	1.5	0.00352536	0.7	0.933741
KIRC	insulin_lispro	1.5	0.0303162	0.7	0.933741
KIRC	insulin_pork	1.86667	0.00402853	0.626667	0.174076
KIRC	isoflurophate	1.66667	0.0143937	0.666667	0.895396
KIRC	isopropyl_alcohol	1.86667	0.000599217	0.626667	0.174076
KIRC	lactose	1.66667	0.00341339	0.666667	0.895396
KIRC	lauric_acid	1.91667	0.0251579	0.616667	0.160164
KIRC	lenvatinib	1.6	1.84643e-05	0.68	0.264312
KIRC	lipoic_acid	1.66667	0.00255647	0.666667	0.239211
KIRC	lorazepam	2.2	0.0133422	0.56	0.0976445
KIRC	lorcaserin	1	7.66905e-09	0.8	0.543967
KIRC	lormetazepam	2	0.0449021	0.6	0.138993
KIRC	lorpiprazole	1.9	0.0293132	0.62	0.809865
KIRC	lyme_disease_vaccine_(recombinant_ospa)	1	0.000137263	0.8	0.543967
KIRC	masoprocol	1.5	0.0178856	0.7	0.933741
KIRC	mecasermin	1.75	0.00210177	0.65	0.210207
KIRC	mecasermin_rinfabate	1.66667	0.00882865	0.666667	0.239211
KIRC	mercaptopurine	1.75	0.0282032	0.65	0.210207
KIRC	methazolamide	2	0.0453504	0.6	0.759512
KIRC	methylphenobarbital	2.09091	0.0433455	0.581818	0.118627
KIRC	mianserin	2	0.0207302	0.6	0.759512
KIRC	midazolam	2	0.0230828	0.6	0.138993
KIRC	mifamurtide	1.5	0.00495439	0.7	0.304984
KIRC	minocycline	1.71429	0.000754955	0.657143	0.222311
KIRC	mycophenolate_mofetil	1.66667	0.0232775	0.666667	0.239211
KIRC	mycophenolic_acid	1.5	0.0062187	0.7	0.933741
KIRC	nefazodone	1.9	0.0472149	0.62	0.809865
KIRC	neostigmine	1	0.00193319	0.8	0.984346
KIRC	nialamide	1.66667	0.016895	0.666667	0.239211
KIRC	nintedanib	1.66667	0.0181102	0.666667	0.239211
KIRC	olanzapine	2.09677	0.0345301	0.580645	0.702772
KIRC	opicapone	1	0.000370198	0.8	0.543967
KIRC	oxazepam	2.17647	0.0211603	0.564706	0.10187
KIRC	palifermin	1.33333	1.24109e-06	0.733333	0.958678
KIRC	papain	1	1.64304e-12	0.8	0.543967
KIRC	paricalcitol	1	0.000370198	0.8	0.984346
KIRC	pazopanib	1.6	9.27635e-05	0.68	0.264312
KIRC	pentosan_polysulfate	1.33333	6.99642e-05	0.733333	0.379813
KIRC	pergolide	2	0.0168981	0.6	0.759512
KIRC	physostigmine	1.66667	0.00247133	0.666667	0.895396
KIRC	pimecrolimus	1.5	0.00674401	0.7	0.304984
KIRC	pomalidomide	1.66667	0.0206338	0.666667	0.239211
KIRC	pralidoxime	1.5	0.0143937	0.7	0.933741
KIRC	prazepam	2.17647	0.0202073	0.564706	0.10187
KIRC	protamine_sulfate	1.5	0.00398628	0.7	0.933741
KIRC	pyridostigmine	1.66667	0.00960072	0.666667	0.895396
KIRC	quazepam	2.17647	0.0303375	0.564706	0.10187
KIRC	ramucirumab	1	4.1035e-05	0.8	0.984346
KIRC	ranibizumab	1	0.00129612	0.8	0.984346
KIRC	regorafenib	1.83333	0.041917	0.633333	0.18387
KIRC	ribavirin	1.75	0.0168486	0.65	0.210207
KIRC	rivastigmine	1.5	0.0100851	0.7	0.933741
KIRC	romosozumab	1	0.000648821	0.8	0.984346
KIRC	rotigotine	2	0.04517	0.6	0.759512
KIRC	sertindole	1.875	0.0455512	0.625	0.821114
KIRC	silver	2.125	0.0165131	0.575	0.68484
KIRC	sirolimus	1.33333	0.000187673	0.733333	0.379813
KIRC	sorafenib	1.7	0.00187687	0.66	0.22729
KIRC	succinic_acid	1.92	0.00152415	0.616	0.800482
KIRC	sulodexide	1.5	0.00815143	0.7	0.933741
KIRC	sunitinib	1.75	0.021144	0.65	0.210207
KIRC	tacrine	1.66667	0.011105	0.666667	0.895396
KIRC	tadalafil	2	0.0278904	0.6	0.759512
KIRC	tafamidis	1	6.63496e-06	0.8	0.543967
KIRC	tegaserod	1.75	0.0327859	0.65	0.210207
KIRC	temazepam	2.16667	0.0251207	0.566667	0.103678
KIRC	temsirolimus	1	0.00232599	0.8	0.543967
KIRC	thiopental	2.08333	0.0171448	0.583333	0.120221
KIRC	tinzaparin	1.66667	0.0148784	0.666667	0.239211
KIRC	tolcapone	1	0.00141807	0.8	0.543967
KIRC	triazolam	2.16667	0.0305185	0.566667	0.103678
KIRC	tromethamine	1.4	1.78634e-07	0.72	0.348946
KIRC	tuberculin_purified_protein_derivative	1	7.66905e-09	0.8	0.543967
KIRC	tyrothricin	1	0.00243475	0.8	0.984346
KIRC	ubidecarenone	1.5	0.0129229	0.7	0.933741
KIRC	vandetanib	1.6	0.0220857	0.68	0.264312
KIRC	vitamin_d	1.5	0.0263578	0.7	0.933741
KIRC	von_willebrand_factor_human	1.5	0.00602079	0.7	0.933741
KIRC	vonicog_alfa	1.5	0.0157196	0.7	0.933741
KIRC	zinc	2.02542	0.00394663	0.594915	0.133019
KIRC	zinc_acetate	2.02542	0.00552519	0.594915	0.133019
KIRC	zinc_chloride	2.02542	0.00634694	0.594915	0.133019
KIRP	adenosine_phosphate	2.13333	0.0295602	0.573333	0.744194
KIRP	alclometasone	1	0.0268133	0.8	0.989881
KIRP	amcinonide	1.5	0.0343388	0.7	0.954012
KIRP	anisindione	1	0.00202675	0.8	0.989881
KIRP	anthralin	2	0.043739	0.6	0.138993
KIRP	arbutin	2	0.0268133	0.6	0.138993
KIRP	arsenic_trioxide	1.7	0.00991627	0.66	0.917734
KIRP	arzoxifene	1	3.64119e-05	0.8	0.989881
KIRP	asenapine	2.2	0.0351444	0.56	0.70289
KIRP	bazedoxifene	1	0.00030056	0.8	0.989881
KIRP	beclomethasone_dipropionate	1	0.0113097	0.8	0.989881
KIRP	belinostat	1.63636	2.34341e-05	0.672727	0.93146
KIRP	benzthiazide	2.16667	0.0264038	0.566667	0.103678
KIRP	betahistine	2	0.030428	0.6	0.81479
KIRP	betamethasone	1	0.00232599	0.8	0.989881
KIRP	bimatoprost	2	0.0255991	0.6	0.81479
KIRP	budesonide	1.5	0.0167089	0.7	0.954012
KIRP	bufexamac	2	0.0379724	0.6	0.81479
KIRP	calcium_carbimide	2	0.0193921	0.6	0.81479
KIRP	carboprost_tromethamine	2	0.0266398	0.6	0.81479
KIRP	ciclesonide	1	0.0232969	0.8	0.989881
KIRP	clobetasol_propionate	1	0.0113097	0.8	0.989881
KIRP	clobetasone	1	0.0304997	0.8	0.989881
KIRP	clocortolone	1	0.0168486	0.8	0.989881
KIRP	coccidioides_immitis_spherule	1.85714	0.00462461	0.628571	0.176832
KIRP	conjugated_estrogens	1	0.00118769	0.8	0.989881
KIRP	corticotropin	2	0.0318018	0.6	0.81479
KIRP	cortisone_acetate	1	0.00352536	0.8	0.989881
KIRP	cysteine	2	0.000565249	0.6	0.81479
KIRP	cystine	2.25	0.0131667	0.55	0.66952
KIRP	deflazacort	1	0.00502677	0.8	0.989881
KIRP	desogestrel	1.5	0.00925424	0.7	0.954012
KIRP	desonide	1	0.0113097	0.8	0.989881
KIRP	desoximetasone	1	0.0232969	0.8	0.989881
KIRP	dexamethasone	1.8	0.0487536	0.64	0.891076
KIRP	dextrothyroxine	1.5	0.00899109	0.7	0.954012
KIRP	diethylstilbestrol	1.77778	0.0386769	0.644444	0.897588
KIRP	diflorasone	1	0.0168486	0.8	0.989881
KIRP	difluocortolone	1.5	0.0125311	0.7	0.954012
KIRP	difluprednate	1	0.00683051	0.8	0.989881
KIRP	doxazosin	2.16667	0.0276162	0.566667	0.103678
KIRP	entacapone	1	0.000340748	0.8	0.989881
KIRP	enzacamene	1.5	0.0306327	0.7	0.954012
KIRP	estradiol	1.9	0.000273813	0.62	0.857125
KIRP	estradiol_acetate	1.9	0.000621344	0.62	0.857125
KIRP	estradiol_benzoate	1.9	0.000426958	0.62	0.857125
KIRP	estradiol_cypionate	1.9	0.00239107	0.62	0.857125
KIRP	estradiol_dienanthate	1.9	0.000236127	0.62	0.857125
KIRP	estradiol_valerate	1.9	0.00332468	0.62	0.857125
KIRP	estriol	1.66667	0.0299238	0.666667	0.92521
KIRP	estrone_sulfate	1	0.000102277	0.8	0.989881
KIRP	ethosuximide	2	0.0111956	0.6	0.138993
KIRP	ethynodiol_diacetate	1.5	0.0138285	0.7	0.954012
KIRP	etonogestrel	1.5	0.0187353	0.7	0.954012
KIRP	fludrocortisone	1.5	0.0157597	0.7	0.954012
KIRP	flumethasone	1	0.0168486	0.8	0.989881
KIRP	flunisolide	1	0.0232969	0.8	0.989881
KIRP	fluocinolone_acetonide	1.83333	0.0186727	0.633333	0.18387
KIRP	fluocinonide	1.5	0.0236734	0.7	0.954012
KIRP	fluorometholone	1	0.00502677	0.8	0.989881
KIRP	fluoxymesterone	1.6	0.00265498	0.68	0.93832
KIRP	flurandrenolide	1	0.00352536	0.8	0.989881
KIRP	fluticasone	1.75	0.0437048	0.65	0.905241
KIRP	fluticasone_furoate	1.66667	0.0151664	0.666667	0.92521
KIRP	fluvastatin	1.5	0.0230121	0.7	0.304984
KIRP	fostamatinib	2.06291	0.0017631	0.587417	0.78352
KIRP	fulvestrant	1	0.0268133	0.8	0.989881
KIRP	glatiramer	1	0.000207943	0.8	0.543967
KIRP	glutathione	2.23077	0.0014822	0.553846	0.092355
KIRP	griseofulvin	2	0.0199689	0.6	0.81479
KIRP	hydrocortamate	1	0.0113097	0.8	0.989881
KIRP	hydrocortisone	1.5	0.0267398	0.7	0.954012
KIRP	hydrocortisone_acetate	1.75	0.00238437	0.65	0.905241
KIRP	hydrocortisone_butyrate	1.75	0.00445081	0.65	0.905241
KIRP	hydrocortisone_cypionate	1.75	0.00102162	0.65	0.905241
KIRP	hydrocortisone_phosphate	1.75	0.00179762	0.65	0.905241
KIRP	hydrocortisone_probutate	1.75	0.00269549	0.65	0.905241
KIRP	hydrocortisone_valerate	1.75	0.00204307	0.65	0.905241
KIRP	ibutilide	2.22222	0.0470771	0.555556	0.0937979
KIRP	icatibant	2	0.0294173	0.6	0.81479
KIRP	iloperidone	2.09091	0.0232085	0.581818	0.76843
KIRP	isradipine	2.14286	0.041165	0.571429	0.108188
KIRP	ivermectin	2	0.0290481	0.6	0.81479
KIRP	lasofoxifene	1.33333	0.00141807	0.733333	0.972057
KIRP	levamlodipine	1.75	0.0116502	0.65	0.210207
KIRP	levocabastine	2	0.0142248	0.6	0.81479
KIRP	levothyroxine	1.75	0.0296792	0.65	0.905241
KIRP	liothyronine	1.66667	0.0185237	0.666667	0.92521
KIRP	liotrix	1.5	0.00472805	0.7	0.954012
KIRP	lisinopril	2	0.0370005	0.6	0.81479
KIRP	lithium_citrate	2	0.0276941	0.6	0.81479
KIRP	loteprednol_etabonate	1	0.0304997	0.8	0.989881
KIRP	lovastatin	1.66667	0.0185671	0.666667	0.239211
KIRP	lurasidone	2	0.0470832	0.6	0.81479
KIRP	medroxyprogesterone_acetate	2.35294	0.0477189	0.529412	0.0738119
KIRP	medrysone	1	0.0232969	0.8	0.989881
KIRP	megestrol_acetate	1.5	0.0364913	0.7	0.954012
KIRP	meloxicam	2	0.0488163	0.6	0.81479
KIRP	mestranol	1	0.0232969	0.8	0.989881
KIRP	methsuximide	2	0.0385145	0.6	0.138993
KIRP	methylprednisolone	1.5	0.0416124	0.7	0.954012
KIRP	miglitol	1.75	0.00173094	0.65	0.210207
KIRP	minocycline	1.85714	0.0254303	0.628571	0.176832
KIRP	minoxidil	2	0.00861469	0.6	0.81479
KIRP	moexipril	2	0.00916839	0.6	0.81479
KIRP	mometasone	1.5	0.0167089	0.7	0.954012
KIRP	mometasone_furoate	1.5	0.0381124	0.7	0.954012
KIRP	nesiritide	2	0.016895	0.6	0.81479
KIRP	nialamide	1.66667	0.00101039	0.666667	0.92521
KIRP	nicotine	2.41667	0.0323913	0.516667	0.547126
KIRP	nilvadipine	2.16667	0.0187277	0.566667	0.103678
KIRP	nisoldipine	2	0.00917866	0.6	0.81479
KIRP	nitrendipine	2.125	0.0182463	0.575	0.111682
KIRP	octocrylene	1	0.00089774	0.8	0.989881
KIRP	olopatadine	2.25	0.0271295	0.55	0.0891811
KIRP	omalizumab	2	0.0427188	0.6	0.81479
KIRP	omega-3-carboxylic_acids	2	0.0112253	0.6	0.138993
KIRP	opicapone	1	0.000511768	0.8	0.989881
KIRP	ospemifene	1	0.0168486	0.8	0.989881
KIRP	oxybenzone	1.5	0.0306698	0.7	0.954012
KIRP	paliperidone	2.13333	0.0129778	0.573333	0.744194
KIRP	panobinostat	1.63636	3.7882e-06	0.672727	0.93146
KIRP	phenylalanine	2	0.0279441	0.6	0.81479
KIRP	phenylbutazone	2	0.0239259	0.6	0.138993
KIRP	phylloquinone	2	0.020111	0.6	0.138993
KIRP	polyestradiol_phosphate	1	0.0199689	0.8	0.989881
KIRP	prasterone	2.29032	0.0438236	0.541935	0.0828438
KIRP	pravastatin	1.5	0.0145404	0.7	0.304984
KIRP	prednicarbate	1	0.00502677	0.8	0.989881
KIRP	prednisolone	1	0.00141807	0.8	0.989881
KIRP	prednisolone_acetate	1	0.0304997	0.8	0.989881
KIRP	prednisone	1	0.00141807	0.8	0.989881
KIRP	pyridoxine	2	0.00882865	0.6	0.138993
KIRP	quinestrol	1	0.014272	0.8	0.989881
KIRP	raloxifene	1.5	0.00723131	0.7	0.954012
KIRP	remoxipride	2	0.045346	0.6	0.138993
KIRP	rifabutin	1.5	0.0265714	0.7	0.954012
KIRP	rimexolone	1	0.00502677	0.8	0.989881
KIRP	risperidone	2.13333	0.0274768	0.573333	0.744194
KIRP	romidepsin	1.4	3.48455e-05	0.72	0.965857
KIRP	sacubitril	0	2.1972e-06	1	0.99954
KIRP	simvastatin	1.66667	0.0104749	0.666667	0.239211
KIRP	synthetic_conjugated_estrogens,_a	1	0.0268133	0.8	0.989881
KIRP	synthetic_conjugated_estrogens,_b	1	0.0168486	0.8	0.989881
KIRP	technetium_tc-99m_tilmanocept	2	0.0383142	0.6	0.138993
KIRP	terazosin	2.16667	0.0156907	0.566667	0.103678
KIRP	tetracosactide	2	0.0304997	0.6	0.138993
KIRP	tibolone	1	0.0383142	0.8	0.989881
KIRP	tixocortol	1	0.000253646	0.8	0.989881
KIRP	tolcapone	1	4.83625e-05	0.8	0.989881
KIRP	triamcinolone	1	0.0232969	0.8	0.989881
KIRP	trilostane	1.5	0.000549907	0.7	0.954012
KIRP	trimethadione	2	0.0163171	0.6	0.138993
KIRP	ulobetasol	1	0.00502677	0.8	0.989881
KIRP	vorinostat	1.4	0.000697973	0.72	0.965857
LIHC	alogliptin	1	0.000970445	0.8	0.971042
LIHC	anthralin	2	0.0424109	0.6	0.663396
LIHC	atorvastatin	1.8	0.0386439	0.64	0.194086
LIHC	captopril	1.8	0.0122986	0.64	0.194086
LIHC	chondroitin_sulfate	1.75	0.0182985	0.65	0.800109
LIHC	chromic_nitrate	1	0.00127149	0.8	0.971042
LIHC	chromium	1	0.00164139	0.8	0.971042
LIHC	chromium_gluconate	1	0.00112148	0.8	0.971042
LIHC	chromium_nicotinate	1	0.00120045	0.8	0.971042
LIHC	chromous_sulfate	1	0.00498553	0.8	0.971042
LIHC	clove_oil	1.25	4.74996e-06	0.75	0.942892
LIHC	collagenase_clostridium_histolyticum	1.5	5.71644e-05	0.7	0.304984
LIHC	copper	2.08333	0.0134752	0.583333	0.120221
LIHC	crizanlizumab	1	0.00216915	0.8	0.971042
LIHC	cysteine	2.07692	0.0340412	0.584615	0.121583
LIHC	dabrafenib	1.8	0.0374306	0.64	0.776481
LIHC	dalteparin	1.75	0.0104329	0.65	0.210207
LIHC	denosumab	1	0.00165529	0.8	0.971042
LIHC	dimethyl_fumarate	1.5	0.0149324	0.7	0.890464
LIHC	dipyridamole	1.66667	0.000715687	0.666667	0.835229
LIHC	disulfiram	1.5	0.00708468	0.7	0.890464
LIHC	drotrecogin_alfa	2	0.0450039	0.6	0.663396
LIHC	eculizumab	1	0.000414064	0.8	0.971042
LIHC	fostamatinib	2.01987	0.00401921	0.596026	0.134306
LIHC	glucosamine	1.75	0.0471924	0.65	0.210207
LIHC	griseofulvin	2	0.0204874	0.6	0.138993
LIHC	guanidine	1.75	0.0132094	0.65	0.800109
LIHC	heparin	2	0.0132469	0.6	0.138993
LIHC	hyaluronic_acid	2	0.0065078	0.6	0.663396
LIHC	isopropyl_alcohol	2	0.0130038	0.6	0.138993
LIHC	lauric_acid	1.91667	0.00600465	0.616667	0.160164
LIHC	linagliptin	1	0.000539724	0.8	0.971042
LIHC	nadroparin	1.5	0.0180881	0.7	0.304984
LIHC	nilotinib	1.5	0.0199689	0.7	0.890464
LIHC	olsalazine	2	0.0463158	0.6	0.663396
LIHC	papaverine	2	0.0329512	0.6	0.138993
LIHC	pegademase	1	0.0268133	0.8	0.971042
LIHC	primaquine	1.5	0.00329523	0.7	0.890464
LIHC	pyridoxine	2	0.0304997	0.6	0.138993
LIHC	ravulizumab	1	0.001818	0.8	0.971042
LIHC	regorafenib	1.88889	0.02894	0.622222	0.729751
LIHC	rufinamide	2	0.0435882	0.6	0.138993
LIHC	saxagliptin	1	0.00261668	0.8	0.971042
LIHC	sildenafil	2	0.0475878	0.6	0.663396
LIHC	sitagliptin	1	0.00378611	0.8	0.971042
LIHC	tadalafil	2	0.0106984	0.6	0.138993
LIHC	thalidomide	1.85714	0.033891	0.628571	0.176832
LIHC	tinzaparin	1.66667	0.010455	0.666667	0.835229
LIHC	triflusal	2	0.0473375	0.6	0.138993
LIHC	vardenafil	2	0.048482	0.6	0.663396
LIHC	vildagliptin	1	0.00112148	0.8	0.971042
LIHC	zinc	2.08475	0.00358882	0.583051	0.119922
LIHC	zinc_acetate	2.08475	0.00291697	0.583051	0.119922
LIHC	zinc_chloride	2.08475	0.00213094	0.583051	0.119922
LUAD	abarelix	1	0.000648601	0.8	0.990935
LUAD	adenosine_phosphate	2	0.0391326	0.6	0.138993
LUAD	albiglutide	1	0.000756916	0.8	0.543967
LUAD	alendronic_acid	1.8	0.0201192	0.64	0.194086
LUAD	alosetron	1	7.2204e-06	0.8	0.990935
LUAD	alprazolam	2.13333	0.0409677	0.573333	0.759049
LUAD	amcinonide	1.5	0.0495442	0.7	0.304984
LUAD	amobarbital	1.9	0.000584135	0.62	0.867345
LUAD	angiotensin_ii	1	0.00035751	0.8	0.990935
LUAD	anthralin	2	0.0362271	0.6	0.138993
LUAD	antihemophilic_factor,_human_recombinant	1.81818	0.0114226	0.636364	0.188461
LUAD	apalutamide	2.06667	0.0323188	0.586667	0.795126
LUAD	arzoxifene	1	0.0282032	0.8	0.543967
LUAD	atracurium_besylate	2	0.0107631	0.6	0.138993
LUAD	azilsartan_medoxomil	1	0.000756916	0.8	0.990935
LUAD	azithromycin	1	7.54218e-05	0.8	0.990935
LUAD	bazedoxifene	1	0.0195741	0.8	0.543967
LUAD	beclomethasone_dipropionate	1	0.0234692	0.8	0.543967
LUAD	brexanolone	2.14286	0.0207771	0.571429	0.753556
LUAD	bromazepam	2.11765	0.0161152	0.576471	0.767913
LUAD	buserelin	1.5	0.00671445	0.7	0.958092
LUAD	butabarbital	2.11111	0.0164052	0.577778	0.771538
LUAD	butalbital	2.11111	0.0123648	0.577778	0.771538
LUAD	butobarbital	1.9	0.00257478	0.62	0.867345
LUAD	camphor	2	0.0348808	0.6	0.827032
LUAD	candesartan_cilexetil	1	0.0013856	0.8	0.990935
LUAD	capsaicin	1.5	0.00809228	0.7	0.958092
LUAD	carisoprodol	1.8	0.0224343	0.64	0.194086
LUAD	cetrorelix	1.5	0.00453636	0.7	0.958092
LUAD	chlordiazepoxide	2.14286	0.022414	0.571429	0.753556
LUAD	ciclesonide	1	0.0188467	0.8	0.543967
LUAD	cimetidine	2	0.0157465	0.6	0.138993
LUAD	cisapride	1.75	0.0364104	0.65	0.912704
LUAD	cisatracurium	2	0.0485266	0.6	0.138993
LUAD	clobazam	2.14286	0.0312891	0.571429	0.753556
LUAD	clobetasol_propionate	1	0.0281327	0.8	0.543967
LUAD	clobetasone	1	0.014272	0.8	0.543967
LUAD	clocortolone	1	0.0328311	0.8	0.543967
LUAD	clomifene	1	0.00294839	0.8	0.543967
LUAD	clonazepam	2.125	0.00543459	0.575	0.763786
LUAD	clorazepic_acid	2.13333	0.0306584	0.573333	0.759049
LUAD	clotiazepam	2.07143	0.0107466	0.585714	0.792687
LUAD	conjugated_estrogens	1	0.0186302	0.8	0.543967
LUAD	copper	1.97222	0.00163774	0.605556	0.145776
LUAD	cortisone_acetate	1	0.047086	0.8	0.543967
LUAD	curcumin	1.6	0.00382784	0.68	0.943562
LUAD	danazol	1.4	0.0028495	0.72	0.969004
LUAD	degarelix	1	0.00445025	0.8	0.990935
LUAD	desflurane	2.1	0.0211389	0.58	0.777609
LUAD	desoximetasone	1	0.0328311	0.8	0.543967
LUAD	diazepam	2.11111	0.00967619	0.577778	0.771538
LUAD	dienestrol	1	0.00154996	0.8	0.543967
LUAD	diethylstilbestrol	1.55556	0.00295264	0.688889	0.281955
LUAD	diflorasone	1	0.0281327	0.8	0.543967
LUAD	difluocortolone	1.5	0.0118543	0.7	0.304984
LUAD	dihydroergocornine	2.04167	0.0236202	0.591667	0.807577
LUAD	dioxybenzone	1	3.09203e-09	0.8	0.543967
LUAD	dolasetron	1	0.00674401	0.8	0.990935
LUAD	drospirenone	1.5	0.0468958	0.7	0.958092
LUAD	dulaglutide	1	0.000756916	0.8	0.543967
LUAD	elagolix	1	0.00123422	0.8	0.990935
LUAD	encorafenib	1.5	0.000370198	0.7	0.958092
LUAD	enflurane	2.09524	0.038305	0.580952	0.780176
LUAD	enzacamene	1.25	0.0395509	0.75	0.41978
LUAD	eprosartan	1	0.000756916	0.8	0.990935
LUAD	erenumab	1	0.0020376	0.8	0.990935
LUAD	eribulin	1.5	0.00475263	0.7	0.958092
LUAD	estazolam	2.11765	0.00433186	0.576471	0.767913
LUAD	estradiol	1.8	0.00756666	0.64	0.194086
LUAD	estradiol_acetate	1.8	0.0205333	0.64	0.194086
LUAD	estradiol_benzoate	1.8	0.00583659	0.64	0.194086
LUAD	estradiol_cypionate	1.8	0.0146831	0.64	0.194086
LUAD	estradiol_dienanthate	1.8	0.0111039	0.64	0.194086
LUAD	estradiol_valerate	1.8	0.0137488	0.64	0.194086
LUAD	estriol	1	0.000533207	0.8	0.543967
LUAD	estrone	1.2	0.0025376	0.76	0.983181
LUAD	estrone_sulfate	1	0.013354	0.8	0.543967
LUAD	eszopiclone	2.14286	0.0367017	0.571429	0.753556
LUAD	ethanol	2.20408	0.0380433	0.559184	0.716277
LUAD	ethchlorvynol	2.14286	0.0145966	0.571429	0.753556
LUAD	ethinylestradiol	1.33333	0.00199295	0.733333	0.379813
LUAD	etomidate	2.13333	0.0363882	0.573333	0.759049
LUAD	eugenol	1.25	0.0103538	0.75	0.980389
LUAD	exenatide	1	0.000143541	0.8	0.543967
LUAD	fenfluramine	1.75	0.0294173	0.65	0.912704
LUAD	ferric_pyrophosphate_citrate	1.8	0.0401805	0.64	0.899405
LUAD	ferrous_ascorbate	1.92857	0.0293132	0.614286	0.156987
LUAD	ferrous_fumarate	1.92857	0.0170356	0.614286	0.156987
LUAD	ferrous_gluconate	1.92857	0.0487647	0.614286	0.156987
LUAD	ferrous_glycine_sulfate	1.92857	0.039716	0.614286	0.156987
LUAD	ferrous_succinate	1.92857	0.00308825	0.614286	0.156987
LUAD	flumazenil	2.14286	0.0292288	0.571429	0.753556
LUAD	flunisolide	1	0.0423123	0.8	0.543967
LUAD	flunitrazepam	1.88889	0.00590646	0.622222	0.871295
LUAD	fluocinolone_acetonide	1.66667	0.0156045	0.666667	0.931368
LUAD	flurandrenolide	1	0.0234692	0.8	0.543967
LUAD	flurazepam	2.11765	0.00978217	0.576471	0.767913
LUAD	fluticasone_furoate	1.66667	0.0278689	0.666667	0.239211
LUAD	foreskin_keratinocyte_(neonatal)	1.81818	0.047512	0.636364	0.188461
LUAD	fostamatinib	1.96358	0.00182715	0.607285	0.147943
LUAD	fremanezumab	1.5	0.000892845	0.7	0.958092
LUAD	galcanezumab	1.5	0.00183052	0.7	0.958092
LUAD	ganirelix	1	0.00270821	0.8	0.990935
LUAD	gentamicin	1.5	0.0173996	0.7	0.304984
LUAD	gestrinone	1.16667	4.93327e-05	0.766667	0.984822
LUAD	gilteritinib	2.05556	0.0241341	0.588889	0.800732
LUAD	glutamic_acid	2.20588	0.0381285	0.558824	0.71513
LUAD	glutethimide	2.14286	0.0195831	0.571429	0.753556
LUAD	glycine_betaine	1	0.00232599	0.8	0.990935
LUAD	glycyrrhizic_acid	1.66667	0.00346697	0.666667	0.239211
LUAD	gonadorelin	1	0.00151019	0.8	0.990935
LUAD	goserelin	1.5	0.0035497	0.7	0.958092
LUAD	granisetron	1	0.000137263	0.8	0.990935
LUAD	griseofulvin	2	0.0431535	0.6	0.138993
LUAD	halazepam	2.11765	0.0104444	0.576471	0.767913
LUAD	histrelin	1	0.00533508	0.8	0.990935
LUAD	homosalate	1.33333	0.046551	0.733333	0.974693
LUAD	hydrocortamate	1	0.00529694	0.8	0.543967
LUAD	inositol_nicotinate	2	0.0279722	0.6	0.138993
LUAD	irbesartan	1	0.00106891	0.8	0.990935
LUAD	iron	1.92857	0.0227264	0.614286	0.856715
LUAD	iron_dextran	1.8	0.0433721	0.64	0.899405
LUAD	isosorbide	1.33333	8.22166e-07	0.733333	0.974693
LUAD	leuprolide	1	0.00425939	0.8	0.990935
LUAD	levonorgestrel	1.33333	0.00200644	0.733333	0.379813
LUAD	liraglutide	1	0.000778463	0.8	0.543967
LUAD	lixisenatide	1	0.000778463	0.8	0.543967
LUAD	lonoctocog_alfa	1.81818	0.0195352	0.636364	0.188461
LUAD	lorazepam	2.13333	0.00799706	0.573333	0.759049
LUAD	lormetazepam	1.8	0.00219658	0.64	0.899405
LUAD	losartan	1	6.11032e-09	0.8	0.990935
LUAD	loteprednol_etabonate	1	0.0234692	0.8	0.543967
LUAD	masoprocol	1.5	0.00547635	0.7	0.304984
LUAD	meclofenamic_acid	2	0.0448246	0.6	0.827032
LUAD	medroxyprogesterone_acetate	2.05882	0.0218256	0.588235	0.799095
LUAD	memantine	2.18519	0.0486212	0.562963	0.728139
LUAD	meprobamate	2.14286	0.0323897	0.571429	0.753556
LUAD	metformin	1.66667	0.0332897	0.666667	0.931368
LUAD	methoxyflurane	2.1	0.0204241	0.58	0.777609
LUAD	methsuximide	2	0.0463972	0.6	0.138993
LUAD	methylphenobarbital	1.90909	0.000340765	0.618182	0.864037
LUAD	methyltestosterone	1	0.0213958	0.8	0.990935
LUAD	methyprylon	2.14286	0.0223053	0.571429	0.753556
LUAD	metocurine_iodide	2	0.0350486	0.6	0.138993
LUAD	midazolam	1.83333	0.00178924	0.633333	0.889566
LUAD	mifamurtide	1.5	0.00502677	0.7	0.304984
LUAD	moroctocog_alfa	1.81818	0.0229089	0.636364	0.188461
LUAD	nafarelin	1	0.00141807	0.8	0.990935
LUAD	niacin	2	0.040598	0.6	0.138993
LUAD	nitrazepam	2.16667	0.00877415	0.566667	0.739459
LUAD	nizatidine	2	0.0291157	0.6	0.138993
LUAD	norethisterone	1.33333	0.0481618	0.733333	0.974693
LUAD	norethynodrel	1	0.00972228	0.8	0.543967
LUAD	norgestimate	1.33333	0.0037802	0.733333	0.974693
LUAD	octocrylene	1	0.0210561	0.8	0.543967
LUAD	olmesartan	1	3.24682e-05	0.8	0.990935
LUAD	omega-3-carboxylic_acids	1.66667	0.000878187	0.666667	0.931368
LUAD	oxazepam	2.11765	0.0102005	0.576471	0.767913
LUAD	oxybenzone	1.25	0.0290277	0.75	0.41978
LUAD	palonosetron	1	0.000143541	0.8	0.990935
LUAD	pentobarbital	2.15385	0.0296661	0.569231	0.747114
LUAD	phenolphthalein	1.6	0.00779039	0.68	0.943562
LUAD	phylloquinone	2	0.0345735	0.6	0.138993
LUAD	pidolic_acid	2.08333	0.0108829	0.583333	0.786498
LUAD	pramlintide	1.75	0.0126301	0.65	0.912704
LUAD	prasterone	2.03226	0.00594831	0.593548	0.812111
LUAD	prazepam	2.11765	0.0124975	0.576471	0.767913
LUAD	prednisone	1	0.047086	0.8	0.543967
LUAD	primidone	2.11111	0.0161288	0.577778	0.771538
LUAD	progesterone	1.5	0.00206989	0.7	0.958092
LUAD	propofol	2.125	0.0184047	0.575	0.763786
LUAD	quazepam	2.11765	0.00822437	0.576471	0.767913
LUAD	raloxifene	1	1.66758e-05	0.8	0.543967
LUAD	rasagiline	1.5	0.00810168	0.7	0.958092
LUAD	remdesivir	1	7.54218e-05	0.8	0.543967
LUAD	resveratrol	1.84	0.0229551	0.632	0.181878
LUAD	rimexolone	1	0.047086	0.8	0.543967
LUAD	rocuronium	1.66667	0.00176425	0.666667	0.931368
LUAD	rutin	1.5	0.00630145	0.7	0.958092
LUAD	salmon_calcitonin	1	0.00169293	0.8	0.990935
LUAD	secobarbital	2.05882	0.00576652	0.588235	0.799095
LUAD	segesterone_acetate	1.33333	0.0166466	0.733333	0.974693
LUAD	semaglutide	1	9.7366e-05	0.8	0.543967
LUAD	sevoflurane	2.1	0.0288582	0.58	0.777609
LUAD	stiripentol	2.125	0.00139911	0.575	0.763786
LUAD	streptomycin	1	2.8952e-05	0.8	0.990935
LUAD	sulfinpyrazone	1.75	0.0141114	0.65	0.912704
LUAD	tadalafil	2	0.0414873	0.6	0.138993
LUAD	talbutal	2.11111	0.0133842	0.577778	0.771538
LUAD	tegaserod	1.75	0.0285715	0.65	0.912704
LUAD	telmisartan	1.5	0.0226772	0.7	0.958092
LUAD	temazepam	2.11111	0.0135707	0.577778	0.771538
LUAD	tenecteplase	1.72727	0.000348748	0.654545	0.217853
LUAD	testosterone_enanthate	1.33333	0.0249224	0.733333	0.974693
LUAD	tetracycline	1.5	0.0112399	0.7	0.958092
LUAD	thiopental	1.91667	0.000408271	0.616667	0.861228
LUAD	toremifene	1	0.00263194	0.8	0.543967
LUAD	triazolam	2.11111	0.00643803	0.577778	0.771538
LUAD	triptorelin	1	0.000648601	0.8	0.990935
LUAD	tropisetron	1	0.00035751	0.8	0.990935
LUAD	tubocurarine	1.75	0.000903473	0.65	0.912704
LUAD	tyloxapol	0	9.40861e-10	1	0.9996
LUAD	ubrogepant	1	0.0061201	0.8	0.990935
LUAD	ulipristal	1.33333	0.0493002	0.733333	0.974693
LUAD	urokinase	1.9	0.0465561	0.62	0.164699
LUAD	valsartan	1	9.91859e-13	0.8	0.990935
LUAD	vecuronium	2	0.0309352	0.6	0.138993
LUAD	venetoclax	1	0.00683051	0.8	0.990935
LUAD	zolpidem	1.75	0.0104002	0.65	0.912704
LUAD	zopiclone	1.8	0.00322122	0.64	0.899405
LUSC	acetohydroxamic_acid	0	2.03432e-11	1	0.99883
LUSC	adalimumab	1	0.0424109	0.8	0.978852
LUSC	aflibercept	1.33333	8.13059e-05	0.733333	0.379813
LUSC	agomelatine	1.33333	0.0169466	0.733333	0.946002
LUSC	alectinib	1	0.000370198	0.8	0.978852
LUSC	alfacalcidol	1.33333	0.00246142	0.733333	0.379813
LUSC	alglucosidase_alfa	1	0.000697973	0.8	0.543967
LUSC	alitretinoin	1.66667	0.0179599	0.666667	0.868956
LUSC	aluminium	1.5	0.0336915	0.7	0.915098
LUSC	aluminium_phosphate	1.5	0.0378058	0.7	0.915098
LUSC	aluminum_acetate	1.5	0.0327113	0.7	0.915098
LUSC	aluminum_chloride	1	0.000160848	0.8	0.978852
LUSC	ambrisentan	1	2.26908e-06	0.8	0.978852
LUSC	aminocaproic_acid	1.66667	0.0138295	0.666667	0.868956
LUSC	amiodarone	1.57143	0.000249074	0.685714	0.275572
LUSC	amphetamine	1.83333	0.0113144	0.633333	0.803132
LUSC	antithrombin_alfa	1.5	0.00854758	0.7	0.915098
LUSC	antithymocyte_immunoglobulin_(rabbit)	1.77778	0.0259295	0.644444	0.201133
LUSC	argatroban	1	0.000370198	0.8	0.978852
LUSC	bendroflumethiazide	1.8	0.0342867	0.64	0.194086
LUSC	benzatropine	1.8	0.0479631	0.64	0.818043
LUSC	bevacizumab	1.8	0.00927323	0.64	0.194086
LUSC	bexarotene	1.33333	0.0173309	0.733333	0.946002
LUSC	bezafibrate	1.42857	0.00794031	0.714286	0.929937
LUSC	binimetinib	1.6	0.0184749	0.68	0.264312
LUSC	bivalirudin	1	2.4325e-05	0.8	0.978852
LUSC	bosentan	1	2.18699e-07	0.8	0.978852
LUSC	botulinum_toxin_type_b	1.66667	0.0304997	0.666667	0.868956
LUSC	brigatinib	1.44444	0.0334708	0.711111	0.329032
LUSC	brolucizumab	1	0.00141807	0.8	0.543967
LUSC	butriptyline	1.33333	2.78198e-05	0.733333	0.379813
LUSC	calcifediol	1	0.0199689	0.8	0.543967
LUSC	calcipotriol	1	0.0168486	0.8	0.543967
LUSC	calcitriol	1.5	0.0199689	0.7	0.304984
LUSC	cangrelor	1	4.1035e-05	0.8	0.978852
LUSC	captopril	1.6	0.000163729	0.68	0.889542
LUSC	cefdinir	1	7.20503e-05	0.8	0.978852
LUSC	celiprolol	1.66667	0.0469498	0.666667	0.239211
LUSC	cemiplimab	1	0.000143541	0.8	0.978852
LUSC	ceritinib	1	4.1035e-05	0.8	0.978852
LUSC	certolizumab_pegol	1	0.0424109	0.8	0.978852
LUSC	chenodeoxycholic_acid	1	7.14955e-06	0.8	0.978852
LUSC	chlorpheniramine	1.5	0.000402785	0.7	0.304984
LUSC	chlorzoxazone	1	0.00244456	0.8	0.543967
LUSC	cholecalciferol	1	0.00502677	0.8	0.543967
LUSC	chondroitin_sulfate	1.5	0.000366784	0.7	0.304984
LUSC	ciprofloxacin	1.5	0.00340915	0.7	0.915098
LUSC	citalopram	1	8.63677e-08	0.8	0.978852
LUSC	clenbuterol	1.6	0.0270414	0.68	0.264312
LUSC	clofazimine	1	1.87277e-06	0.8	0.543967
LUSC	clomifene	1	0.00498553	0.8	0.978852
LUSC	clomipramine	1.66667	0.0050041	0.666667	0.239211
LUSC	clopidogrel	1	4.1035e-05	0.8	0.978852
LUSC	clotrimazole	1.66667	0.00477628	0.666667	0.239211
LUSC	cocaine	1.9	0.0130037	0.62	0.164699
LUSC	conestat_alfa	1.83333	0.0448371	0.633333	0.803132
LUSC	crizotinib	1	0.00867418	0.8	0.543967
LUSC	cromoglicic_acid	1.5	0.0329512	0.7	0.304984
LUSC	curcumin	1.6	0.0166946	0.68	0.264312
LUSC	cyclobenzaprine	1.66667	0.00126917	0.666667	0.868956
LUSC	cyclophosphamide	1	0.0168486	0.8	0.543967
LUSC	cyproterone_acetate	1	0.00123422	0.8	0.543967
LUSC	dabigatran_etexilate	1	7.66905e-09	0.8	0.978852
LUSC	dacarbazine	1.5	0.00240464	0.7	0.304984
LUSC	dactinomycin	1.5	0.00495439	0.7	0.915098
LUSC	daunorubicin	1.5	0.0304997	0.7	0.915098
LUSC	desipramine	1.80952	0.0242326	0.638095	0.813874
LUSC	desvenlafaxine	1.33333	5.62316e-06	0.733333	0.946002
LUSC	dexamethasone	1.4	0.00130605	0.72	0.348946
LUSC	dexfenfluramine	1	3.10419e-05	0.8	0.543967
LUSC	dexmethylphenidate	1.33333	9.55686e-06	0.733333	0.946002
LUSC	dexrazoxane	1.5	0.0199689	0.7	0.915098
LUSC	dextromethorphan	1.90476	0.0016613	0.619048	0.163393
LUSC	diazoxide	1.83333	0.0329579	0.633333	0.18387
LUSC	dibotermin_alfa	1	0.00289727	0.8	0.543967
LUSC	dichloroacetic_acid	1.5	0.0265714	0.7	0.915098
LUSC	dienestrol	1	0.00887351	0.8	0.978852
LUSC	diethylstilbestrol	1.33333	0.00123068	0.733333	0.379813
LUSC	dihydrotachysterol	1	0.0139557	0.8	0.543967
LUSC	dioxybenzone	1	0.000778463	0.8	0.978852
LUSC	dipyrithione	1.5	0.0187353	0.7	0.304984
LUSC	docetaxel	1.66667	0.0372874	0.666667	0.239211
LUSC	doconexent	1.5	0.0433652	0.7	0.915098
LUSC	dosulepin	1.8125	0.0218791	0.6375	0.812557
LUSC	doxepin	1.88889	0.0291455	0.622222	0.776271
LUSC	doxercalciferol	1	0.0232969	0.8	0.543967
LUSC	doxorubicin	1.5	0.0412541	0.7	0.915098
LUSC	droxidopa	1.8	0.0251327	0.64	0.818043
LUSC	duloxetine	1.33333	0.000200254	0.733333	0.379813
LUSC	econazole	1	0.00352536	0.8	0.543967
LUSC	encorafenib	1	0.0254354	0.8	0.543967
LUSC	enoxacin	1	0.00502677	0.8	0.978852
LUSC	epinephrine	1.625	0.0141913	0.675	0.882176
LUSC	epirubicin	1.5	0.0366724	0.7	0.915098
LUSC	epoprostenol	1.66667	0.0287186	0.666667	0.868956
LUSC	eptifibatide	1	0.0139557	0.8	0.543967
LUSC	erlotinib	1	0.00784367	0.8	0.543967
LUSC	escitalopram	1.86667	0.0406152	0.626667	0.787318
LUSC	etanercept	1.84615	0.0322798	0.630769	0.180054
LUSC	ethinylestradiol	1	0.00108625	0.8	0.543967
LUSC	ethotoin	1.5	0.0226772	0.7	0.915098
LUSC	etoposide	1.5	0.00441426	0.7	0.915098
LUSC	fenfluramine	1.5	0.000116538	0.7	0.304984
LUSC	fenofibric_acid	1.6	0.0168569	0.68	0.264312
LUSC	ferric_pyrophosphate_citrate	1.6	0.00705702	0.68	0.264312
LUSC	finafloxacin	1	0.00892913	0.8	0.978852
LUSC	flavone	1.66667	0.0264116	0.666667	0.868956
LUSC	flufenamic_acid	1.33333	0.00281216	0.733333	0.946002
LUSC	flunarizine	1.8	0.0277874	0.64	0.194086
LUSC	fluoxetine	1.71429	0.00577697	0.657143	0.852327
LUSC	flutamide	1.33333	0.023816	0.733333	0.946002
LUSC	fluvoxamine	1	0.000128182	0.8	0.978852
LUSC	foreskin_fibroblast_(neonatal)	1.6	0.00123422	0.68	0.264312
LUSC	foreskin_keratinocyte_(neonatal)	1.36364	4.63459e-06	0.727273	0.365644
LUSC	galsulfase	1	0.000756916	0.8	0.978852
LUSC	gliclazide	1.5	0.013785	0.7	0.915098
LUSC	glipizide	1.5	0.0344996	0.7	0.915098
LUSC	glucosamine	1.5	0.0178644	0.7	0.915098
LUSC	glycine_betaine	1	0.0232969	0.8	0.543967
LUSC	golimumab	1	0.0268133	0.8	0.978852
LUSC	hexachlorophene	1.33333	0.0082129	0.733333	0.946002
LUSC	hydrochlorothiazide	1.5	0.00743375	0.7	0.304984
LUSC	hydroflumethiazide	1.875	0.028748	0.625	0.783222
LUSC	idarubicin	1	0.0304997	0.8	0.978852
LUSC	idursulfase	1	5.45635e-07	0.8	0.978852
LUSC	ifosfamide	1	0.00683051	0.8	0.543967
LUSC	imipramine	1.88	0.0139118	0.624	0.780738
LUSC	indomethacin	1.77778	0.0120122	0.644444	0.827486
LUSC	infliximab	1	0.000914336	0.8	0.978852
LUSC	iron_dextran	1.6	0.00947052	0.68	0.264312
LUSC	iron_sucrose	1.5	0.0108761	0.7	0.915098
LUSC	isoflurophate	1.66667	0.0481682	0.666667	0.239211
LUSC	isoprenaline	1.5	0.0479385	0.7	0.915098
LUSC	isopropyl_alcohol	1.86667	0.0270842	0.626667	0.787318
LUSC	isradipine	1.85714	0.0341247	0.628571	0.176832
LUSC	lepirudin	1	0.00613311	0.8	0.978852
LUSC	levofloxacin	1	0.00232599	0.8	0.978852
LUSC	levomilnacipran	1	8.53991e-06	0.8	0.978852
LUSC	levonorgestrel	1.33333	0.0398685	0.733333	0.946002
LUSC	levothyroxine	1.5	0.00123024	0.7	0.304984
LUSC	lomefloxacin	1	0.00141807	0.8	0.978852
LUSC	lorlatinib	1	0.00232599	0.8	0.978852
LUSC	lorpiprazole	1.7	0.00330464	0.66	0.22729
LUSC	loxapine	1.93548	0.0264275	0.612903	0.751804
LUSC	lumateperone	1.6	0.00365353	0.68	0.889542
LUSC	lyme_disease_vaccine_(recombinant_ospa)	1	0.00141807	0.8	0.543967
LUSC	macitentan	1	5.24752e-05	0.8	0.978852
LUSC	manganese	1.6	0.00461075	0.68	0.264312
LUSC	mazindol	1.5	0.000353319	0.7	0.915098
LUSC	mecasermin	1.25	0.000169701	0.75	0.41978
LUSC	mephentermine	1.77778	0.0476714	0.644444	0.827486
LUSC	mephenytoin	1.5	0.00892913	0.7	0.915098
LUSC	mercaptopurine	1.75	0.00923509	0.65	0.210207
LUSC	metamfetamine	1.72727	0.00719992	0.654545	0.847499
LUSC	methyl_aminolevulinate	1	0.000143541	0.8	0.543967
LUSC	mianserin	1.85714	0.0129084	0.628571	0.176832
LUSC	miconazole	1.93333	0.00201508	0.613333	0.155731
LUSC	mifamurtide	1.5	0.0303162	0.7	0.304984
LUSC	mifepristone	1.25	0.00264954	0.75	0.41978
LUSC	mitoxantrone	1	0.00352536	0.8	0.978852
LUSC	moxifloxacin	1	0.0113097	0.8	0.978852
LUSC	mycophenolate_mofetil	1.66667	0.0388716	0.666667	0.239211
LUSC	mycophenolic_acid	1.5	0.00495439	0.7	0.304984
LUSC	nateglinide	1.5	0.0384081	0.7	0.915098
LUSC	nefazodone	1.7	0.0096446	0.66	0.22729
LUSC	netarsudil	1.66667	0.0170356	0.666667	0.239211
LUSC	nifedipine	1.77778	0.00774298	0.644444	0.827486
LUSC	nitrous_acid	1.5	0.00274484	0.7	0.915098
LUSC	nivolumab	1	0.000137263	0.8	0.978852
LUSC	nomifensine	1.57143	2.61335e-05	0.685714	0.275572
LUSC	norepinephrine	1.75	0.0306875	0.65	0.838739
LUSC	norethynodrel	1	0.0202073	0.8	0.978852
LUSC	norfloxacin	1	0.00232599	0.8	0.978852
LUSC	nortriptyline	1.83333	0.0247314	0.633333	0.803132
LUSC	ofloxacin	1	0.00892913	0.8	0.978852
LUSC	olaratumab	1	0.000778463	0.8	0.978852
LUSC	olopatadine	1.625	0.000220824	0.675	0.882176
LUSC	oxiconazole	1	0.00892913	0.8	0.543967
LUSC	oxygen	1.6	0.00725437	0.68	0.889542
LUSC	paclitaxel	1.66667	0.0466832	0.666667	0.239211
LUSC	papain	1	0.0139557	0.8	0.543967
LUSC	paricalcitol	1	0.0232969	0.8	0.543967
LUSC	pefloxacin	1	0.00352536	0.8	0.978852
LUSC	pegaptanib	1	0.000143541	0.8	0.543967
LUSC	pembrolizumab	1	0.00650238	0.8	0.978852
LUSC	pentaerythritol_tetranitrate	1.33333	1.69827e-07	0.733333	0.946002
LUSC	pentosan_polysulfate	1.66667	0.0259392	0.666667	0.239211
LUSC	perhexiline	1.66667	0.00634771	0.666667	0.868956
LUSC	phentermine	1.66667	0.000996603	0.666667	0.868956
LUSC	polatuzumab_vedotin	1	0.0113097	0.8	0.978852
LUSC	porfimer_sodium	1.5	0.0266398	0.7	0.304984
LUSC	prasugrel	1	0.000778463	0.8	0.978852
LUSC	pregnenolone	1.5	0.00035751	0.7	0.915098
LUSC	proflavine	1	4.1035e-05	0.8	0.978852
LUSC	propyl_alcohol	1	4.83625e-05	0.8	0.978852
LUSC	protriptyline	1	0.000200254	0.8	0.978852
LUSC	pseudoephedrine	1.66667	0.0306698	0.666667	0.239211
LUSC	pyrethrum_extract	1	0.00141807	0.8	0.543967
LUSC	ramelteon	1	0.00123024	0.8	0.978852
LUSC	ranibizumab	1	0.00232599	0.8	0.543967
LUSC	rasagiline	1.5	0.0291157	0.7	0.304984
LUSC	repaglinide	1.5	0.0400905	0.7	0.915098
LUSC	resveratrol	1.64	0.00284474	0.672	0.249052
LUSC	ribavirin	1.75	0.0421742	0.65	0.210207
LUSC	rifampicin	1	0.00141807	0.8	0.543967
LUSC	rifaximin	1	0.000370198	0.8	0.543967
LUSC	rilpivirine	1	0.0199689	0.8	0.543967
LUSC	ritonavir	1	0.000370198	0.8	0.543967
LUSC	rofecoxib	1.5	0.0316813	0.7	0.915098
LUSC	rosiglitazone	1.57143	0.0455956	0.685714	0.897463
LUSC	rutin	1	2.70997e-06	0.8	0.543967
LUSC	salicylic_acid	1.66667	0.0169228	0.666667	0.868956
LUSC	sertraline	1.6	0.0006698	0.68	0.264312
LUSC	sibutramine	1.33333	8.42048e-05	0.733333	0.946002
LUSC	sitaxentan	1	2.8283e-08	0.8	0.978852
LUSC	sodium_ferric_gluconate_complex	1.5	0.000537771	0.7	0.915098
LUSC	sparfloxacin	1	0.00352536	0.8	0.978852
LUSC	streptokinase	1.5	0.034176	0.7	0.915098
LUSC	sucrose	1.8	0.0134636	0.64	0.818043
LUSC	tacrolimus	1	0.00502677	0.8	0.978852
LUSC	tapentadol	1.66667	0.00517003	0.666667	0.868956
LUSC	tasimelteon	1	0.00292734	0.8	0.978852
LUSC	tenecteplase	1.72727	0.0362365	0.654545	0.847499
LUSC	teniposide	1	0.0139557	0.8	0.978852
LUSC	thalidomide	1.57143	0.0348215	0.685714	0.897463
LUSC	thrombomodulin_alfa	1.5	0.00391614	0.7	0.915098
LUSC	ticagrelor	1	3.8654e-05	0.8	0.978852
LUSC	ticlopidine	1	0.00141807	0.8	0.978852
LUSC	tirofiban	1.5	0.0478137	0.7	0.304984
LUSC	toremifene	1	0.00960072	0.8	0.978852
LUSC	tranexamic_acid	1	0.00346697	0.8	0.978852
LUSC	trastuzumab_deruxtecan	1.5	0.0381124	0.7	0.304984
LUSC	trazodone	1.57143	0.00097244	0.685714	0.897463
LUSC	treprostinil	1.66667	0.00506437	0.666667	0.868956
LUSC	triclosan	1.25	0.00296482	0.75	0.41978
LUSC	triflusal	1.5	0.00663743	0.7	0.915098
LUSC	trimipramine	1.875	0.0432132	0.625	0.783222
LUSC	troleandomycin	1	0.00502677	0.8	0.543967
LUSC	tromethamine	1.6	0.000283106	0.68	0.264312
LUSC	trovafloxacin	1	0.0199689	0.8	0.978852
LUSC	tuberculin_purified_protein_derivative	1	0.00892913	0.8	0.978852
LUSC	ursodeoxycholic_acid	1	1.94814e-14	0.8	0.978852
LUSC	valrubicin	1	0.00141807	0.8	0.978852
LUSC	vemurafenib	1	0.0139557	0.8	0.543967
LUSC	venetoclax	1	0.00683051	0.8	0.543967
LUSC	venlafaxine	1.33333	5.58699e-05	0.733333	0.946002
LUSC	verapamil	1.72727	0.00255769	0.654545	0.217853
LUSC	vilazodone	1	7.08843e-06	0.8	0.978852
LUSC	vitamin_d	1.5	0.0343388	0.7	0.304984
LUSC	von_willebrand_factor_human	1.5	0.0122158	0.7	0.304984
LUSC	vonicog_alfa	1.5	0.023134	0.7	0.304984
LUSC	vortioxetine	1.71429	0.0066595	0.657143	0.852327
LUSC	voxelotor	1.5	4.1035e-05	0.7	0.915098
LUSC	warfarin	1.5	0.0463972	0.7	0.915098
LUSC	ximelagatran	1	0.00650238	0.8	0.978852
LUSC	zimelidine	1.33333	4.52739e-05	0.733333	0.379813
LUSC	zinc	1.89831	0.00634713	0.620339	0.771468
LUSC	zinc_acetate	1.89831	0.00536153	0.620339	0.771468
LUSC	zinc_chloride	1.89831	0.00582072	0.620339	0.771468
LUSC	zonisamide	2.03333	0.0172445	0.593333	0.131205
LUSC	zotepine	1.75	0.00794481	0.65	0.838739
PAAD	acalabrutinib	1	0.00882865	0.8	0.935756
PAAD	acetylcysteine	2	0.00179019	0.6	0.513268
PAAD	acetylsalicylic_acid	1.96429	0.0291003	0.607143	0.536648
PAAD	alirocumab	1	0.0032615	0.8	0.935756
PAAD	amlodipine	2.28571	0.0471924	0.542857	0.332459
PAAD	antihemophilic_factor,_human_recombinant	1.90909	0.0196119	0.618182	0.57243
PAAD	avatrombopag	2	0.0183719	0.6	0.513268
PAAD	axitinib	1.66667	0.0241457	0.666667	0.239211
PAAD	betazole	2	0.0392967	0.6	0.513268
PAAD	bethanidine	2	0.00714685	0.6	0.513268
PAAD	calcium_carbimide	2	0.00495439	0.6	0.138993
PAAD	captopril	1.8	0.00837379	0.64	0.194086
PAAD	carisoprodol	2	0.00727062	0.6	0.513268
PAAD	celiprolol	2	0.0447124	0.6	0.513268
PAAD	chymopapain	1	0.00311383	0.8	0.935756
PAAD	cimetidine	2	0.0339567	0.6	0.513268
PAAD	cladribine	2	0.0307822	0.6	0.138993
PAAD	clomifene	1.5	0.0255088	0.7	0.304984
PAAD	clotrimazole	2	0.0443865	0.6	0.513268
PAAD	copper	2.14583	0.0157224	0.570833	0.107615
PAAD	dalteparin	2	0.0496416	0.6	0.513268
PAAD	dasatinib	1.86957	0.0157447	0.626087	0.597618
PAAD	dibotermin_alfa	1.5	0.0142489	0.7	0.796713
PAAD	dienestrol	1.5	0.0376197	0.7	0.304984
PAAD	dioxybenzone	1	0.000131997	0.8	0.543967
PAAD	docetaxel	1.83333	0.0416363	0.633333	0.620267
PAAD	edotreotide_gallium_ga-68	2	0.00725369	0.6	0.513268
PAAD	estradiol	2.1	0.0381301	0.58	0.116739
PAAD	ethinylestradiol	1.66667	0.0462471	0.666667	0.239211
PAAD	famotidine	2	0.0137239	0.6	0.513268
PAAD	fenofibrate	2	0.0467854	0.6	0.513268
PAAD	ferrous_ascorbate	2	0.0132587	0.6	0.513268
PAAD	ferrous_fumarate	2	0.0246343	0.6	0.513268
PAAD	ferrous_gluconate	2	0.0156817	0.6	0.513268
PAAD	ferrous_glycine_sulfate	2	0.0145623	0.6	0.513268
PAAD	ferrous_succinate	2	0.0167477	0.6	0.513268
PAAD	flavin_adenine_dinucleotide	2.23077	0.0141064	0.553846	0.36521
PAAD	florbetapir_(18f)	1	0.0466152	0.8	0.543967
PAAD	flunitrazepam	2.22222	0.0156711	0.555556	0.0937979
PAAD	foreskin_fibroblast_(neonatal)	1.9	0.0149936	0.62	0.164699
PAAD	fostamatinib	2.02649	0.000227388	0.594702	0.132774
PAAD	fremanezumab	2	0.0115544	0.6	0.138993
PAAD	galcanezumab	2	0.0205449	0.6	0.138993
PAAD	gluconolactone	2	0.045787	0.6	0.138993
PAAD	glycyrrhizic_acid	1.83333	0.015776	0.633333	0.620267
PAAD	griseofulvin	2	0.00259572	0.6	0.138993
PAAD	ibrutinib	1	4.1035e-05	0.8	0.935756
PAAD	inositol_nicotinate	2	0.015776	0.6	0.513268
PAAD	insulin_pork	2	0.0057697	0.6	0.513268
PAAD	irbesartan	1.5	0.0243923	0.7	0.304984
PAAD	iron	2	0.0148784	0.6	0.513268
PAAD	lemborexant	2	0.0303162	0.6	0.513268
PAAD	lonoctocog_alfa	1.90909	0.0123279	0.618182	0.57243
PAAD	masoprocol	1.5	0.0148779	0.7	0.304984
PAAD	minocycline	1.71429	0.00112055	0.657143	0.69067
PAAD	mirabegron	2	0.0167089	0.6	0.513268
PAAD	moclobemide	2	0.0468958	0.6	0.138993
PAAD	moroctocog_alfa	1.90909	0.00372354	0.618182	0.57243
PAAD	nadroparin	1.75	0.0342867	0.65	0.670286
PAAD	niacin	2	0.00663656	0.6	0.513268
PAAD	nintedanib	1.83333	0.0101959	0.633333	0.620267
PAAD	nitric_oxide	2	0.0203207	0.6	0.513268
PAAD	nizatidine	2	0.00732795	0.6	0.513268
PAAD	octreotide	2	0.00379134	0.6	0.513268
PAAD	omega-3-acid_ethyl_esters	1	7.2204e-06	0.8	0.935756
PAAD	omega-3-carboxylic_acids	2	0.0289763	0.6	0.138993
PAAD	omega-3_fatty_acids	1.66667	0.0141366	0.666667	0.716726
PAAD	paclitaxel	1.83333	0.0314428	0.633333	0.620267
PAAD	pasireotide	2	0.0187431	0.6	0.513268
PAAD	pazopanib	1.9	0.035959	0.62	0.578262
PAAD	porfimer_sodium	1.5	0.00529694	0.7	0.796713
PAAD	pseudoephedrine	1.95238	0.0384728	0.609524	0.544411
PAAD	pyridoxal_phosphate	2.30769	0.0177343	0.538462	0.0802423
PAAD	pyridoxine	2	0.0422008	0.6	0.138993
PAAD	pyruvic_acid	2.21429	0.0237723	0.557143	0.375301
PAAD	ranitidine	2	0.0122736	0.6	0.513268
PAAD	rifabutin	1.5	0.0205147	0.7	0.304984
PAAD	rufinamide	2	0.0157596	0.6	0.513268
PAAD	sargramostim	1.8	0.0102355	0.64	0.640653
PAAD	selinexor	1	4.1035e-05	0.8	0.935756
PAAD	silver	2.375	0.0145926	0.525	0.070852
PAAD	sucralfate	1.83333	0.00395789	0.633333	0.18387
PAAD	suvorexant	2	0.0343388	0.6	0.513268
PAAD	tenecteplase	1.90909	0.0417674	0.618182	0.162213
PAAD	tetracosactide	2	0.0268133	0.6	0.138993
PAAD	tolazoline	2	0.0182011	0.6	0.513268
PAAD	toremifene	1.5	0.0052585	0.7	0.304984
PAAD	tubocurarine	2.25	0.0486352	0.55	0.0891811
PAAD	vinblastine	1.83333	0.0434216	0.633333	0.620267
PAAD	zinc	2.21186	0.00278017	0.557627	0.0955736
PAAD	zinc_acetate	2.21186	0.039481	0.557627	0.0955736
PAAD	zinc_chloride	2.21186	0.0413737	0.557627	0.0955736
PAAD	zopiclone	2.2	0.049677	0.56	0.0976445
PRAD	abciximab	1.53846	1.99801e-08	0.692308	0.952984
PRAD	acamprosate	2.13636	0.021471	0.572727	0.75731
PRAD	adenosine_phosphate	1.93333	0.00338908	0.613333	0.155731
PRAD	alefacept	1.4	6.32986e-12	0.72	0.969004
PRAD	alemtuzumab	1.4	1.95345e-10	0.72	0.969004
PRAD	alfentanil	1	0.000778463	0.8	0.990935
PRAD	alogliptin	1	0.00411484	0.8	0.543967
PRAD	alprazolam	2.06667	0.00843582	0.586667	0.795126
PRAD	alvimopan	1.66667	0.0279824	0.666667	0.931368
PRAD	amobarbital	2	0.00764408	0.6	0.827032
PRAD	amoxapine	2.09756	0.0281765	0.580488	0.778926
PRAD	amphetamine	2.05556	0.0469524	0.588889	0.126222
PRAD	angiotensin_ii	1	5.45635e-07	0.8	0.990935
PRAD	anileridine	1	4.1035e-05	0.8	0.990935
PRAD	anthralin	2	0.0415466	0.6	0.138993
PRAD	antithymocyte_immunoglobulin_(rabbit)	1.77778	0.00411673	0.644444	0.201133
PRAD	apalutamide	2	0.00269846	0.6	0.827032
PRAD	apraclonidine	1.66667	0.0404176	0.666667	0.931368
PRAD	atorvastatin	1.6	0.00101039	0.68	0.943562
PRAD	atosiban	2	0.039106	0.6	0.827032
PRAD	axitinib	1.66667	0.0012172	0.666667	0.239211
PRAD	azilsartan_medoxomil	1	0.000137263	0.8	0.990935
PRAD	basiliximab	1.5	9.29256e-09	0.7	0.958092
PRAD	benralizumab	1.5	0.00277548	0.7	0.958092
PRAD	benzthiazide	2	0.0467198	0.6	0.138993
PRAD	bethanidine	1.85714	0.0279675	0.628571	0.176832
PRAD	bevacizumab	1.4	5.45157e-13	0.72	0.969004
PRAD	bremelanotide	2	0.0229715	0.6	0.138993
PRAD	brexanolone	2.07143	0.00806141	0.585714	0.792687
PRAD	brimonidine	1.66667	0.00764735	0.666667	0.931368
PRAD	bromazepam	2.05882	0.0010521	0.588235	0.799095
PRAD	butabarbital	2.11111	0.0140459	0.577778	0.771538
PRAD	butalbital	2.11111	0.00737285	0.577778	0.771538
PRAD	butobarbital	2	0.00167281	0.6	0.827032
PRAD	butorphanol	1.66667	0.0223238	0.666667	0.931368
PRAD	calcium_levulinate	1.66667	0.00247133	0.666667	0.239211
PRAD	camphor	2	0.0300473	0.6	0.827032
PRAD	candesartan_cilexetil	1	3.24682e-05	0.8	0.990935
PRAD	carvedilol	1.88889	0.0290892	0.622222	0.167779
PRAD	catumaxomab	1.28571	3.47946e-11	0.742857	0.97812
PRAD	celiprolol	1.83333	0.0314235	0.633333	0.18387
PRAD	cetuximab	1.45455	3.35004e-09	0.709091	0.963446
PRAD	chlordiazepoxide	2.07143	0.00482209	0.585714	0.792687
PRAD	cilastatin	1	2.4325e-05	0.8	0.543967
PRAD	clobazam	2.07143	0.00606612	0.585714	0.792687
PRAD	clonazepam	2.0625	0.00391793	0.5875	0.797242
PRAD	clonidine	1.83333	0.0319935	0.633333	0.889566
PRAD	clorazepic_acid	2.06667	0.00802141	0.586667	0.795126
PRAD	clotiazepam	2.07143	0.00298694	0.585714	0.792687
PRAD	codeine	1.66667	0.0202963	0.666667	0.931368
PRAD	cyproterone_acetate	1	0.00216369	0.8	0.990935
PRAD	cysteamine	1.5	4.96149e-05	0.7	0.958092
PRAD	damoctocog_alfa_pegol	1	0.00206609	0.8	0.990935
PRAD	desflurane	2.1	0.0079601	0.58	0.777609
PRAD	dexmedetomidine	1	0.0466152	0.8	0.543967
PRAD	dextropropoxyphene	1.75	0.0423169	0.65	0.912704
PRAD	dezocine	1.5	0.0167021	0.7	0.958092
PRAD	diacerein	2	0.0300114	0.6	0.827032
PRAD	diamorphine	1.75	0.0399671	0.65	0.912704
PRAD	diazepam	2.05556	0.00157368	0.588889	0.800732
PRAD	dibotermin_alfa	1.5	0.0291612	0.7	0.304984
PRAD	diphenoxylate	1.5	0.0255671	0.7	0.958092
PRAD	dipyrithione	1.5	0.00131795	0.7	0.958092
PRAD	disulfiram	1.5	0.0170901	0.7	0.304984
PRAD	dl-methylephedrine	1.88889	0.0351757	0.622222	0.871295
PRAD	drotrecogin_alfa	1.91667	0.0186869	0.616667	0.160164
PRAD	droxidopa	1.9	0.0168258	0.62	0.164699
PRAD	efalizumab	1.4	3.31394e-10	0.72	0.969004
PRAD	eluxadoline	1.66667	0.0110033	0.666667	0.931368
PRAD	enflurane	2.14286	0.0415615	0.571429	0.753556
PRAD	eprosartan	1	0.000137263	0.8	0.990935
PRAD	estazolam	2.05882	0.000633365	0.588235	0.799095
PRAD	eszopiclone	2.07143	0.00478995	0.585714	0.792687
PRAD	etacrynic_acid	1.75	0.00486468	0.65	0.912704
PRAD	etanercept	1.61538	9.16235e-08	0.676923	0.940943
PRAD	ethchlorvynol	2.07143	0.00444873	0.585714	0.792687
PRAD	etomidate	2.06667	0.00121123	0.586667	0.795126
PRAD	ezogabine	2	0.0450243	0.6	0.827032
PRAD	fentanyl	1.75	0.0214235	0.65	0.912704
PRAD	ferric_pyrophosphate_citrate	1.8	0.0393672	0.64	0.899405
PRAD	ferrous_ascorbate	1.92857	0.0297101	0.614286	0.156987
PRAD	ferrous_fumarate	1.92857	0.0405341	0.614286	0.156987
PRAD	ferrous_gluconate	1.92857	0.000356876	0.614286	0.156987
PRAD	ferrous_glycine_sulfate	1.92857	0.029579	0.614286	0.156987
PRAD	ferrous_succinate	1.92857	0.000356876	0.614286	0.156987
PRAD	flumazenil	2.07143	0.00433693	0.585714	0.792687
PRAD	flunarizine	2	0.0110666	0.6	0.138993
PRAD	flunitrazepam	1.88889	0.00365989	0.622222	0.871295
PRAD	fluphenazine	1.66667	0.0345803	0.666667	0.931368
PRAD	flurazepam	2.05882	0.00117475	0.588235	0.799095
PRAD	fluvastatin	1.5	0.0265344	0.7	0.958092
PRAD	fostamatinib	1.95695	1.48535e-05	0.608609	0.14962
PRAD	gemtuzumab_ozogamicin	1.45455	2.98988e-10	0.709091	0.963446
PRAD	gentamicin	1.5	0.013785	0.7	0.304984
PRAD	glutethimide	2.07143	0.00118393	0.585714	0.792687
PRAD	griseofulvin	2	0.0376197	0.6	0.138993
PRAD	guanabenz	1.5	0.0232781	0.7	0.958092
PRAD	guanfacine	1.5	0.0227488	0.7	0.958092
PRAD	guselkumab	1	0.000160848	0.8	0.990935
PRAD	halazepam	2.05882	0.00308806	0.588235	0.799095
PRAD	halothane	2.13333	0.0128409	0.573333	0.110039
PRAD	human_immunoglobulin_g	1.54545	1.88552e-09	0.690909	0.951993
PRAD	hydrocodone	1.66667	0.0127801	0.666667	0.931368
PRAD	hydroflumethiazide	2	0.0135412	0.6	0.138993
PRAD	hydromorphone	1.66667	0.0173482	0.666667	0.931368
PRAD	ibritumomab_tiuxetan	1.45455	1.50586e-10	0.709091	0.963446
PRAD	indigotindisulfonic_acid	1.85714	0.0219684	0.628571	0.882031
PRAD	iron	1.92857	0.044843	0.614286	0.856715
PRAD	isoflurane	2.09091	0.0107501	0.581818	0.78249
PRAD	lamotrigine	2.09091	0.0202314	0.581818	0.78249
PRAD	levallorphan	1	0.000778463	0.8	0.990935
PRAD	levonordefrin	1.66667	0.0234925	0.666667	0.931368
PRAD	levorphanol	1.66667	0.0232969	0.666667	0.931368
PRAD	linagliptin	1	0.00164139	0.8	0.543967
PRAD	loperamide	1.57143	9.19353e-05	0.685714	0.948139
PRAD	lorazepam	2.06667	0.00543113	0.586667	0.795126
PRAD	lormetazepam	2	0.0404908	0.6	0.827032
PRAD	lorpiprazole	1.9	0.0448768	0.62	0.164699
PRAD	losartan	1	4.79183e-07	0.8	0.990935
PRAD	lovastatin	1.66667	0.0370005	0.666667	0.931368
PRAD	masoprocol	1.5	3.8654e-05	0.7	0.304984
PRAD	meclofenamic_acid	2	0.0389795	0.6	0.827032
PRAD	medroxyprogesterone_acetate	2.05882	0.0176405	0.588235	0.799095
PRAD	mephentermine	1.88889	0.0252262	0.622222	0.167779
PRAD	meprobamate	2.07143	0.0102901	0.585714	0.792687
PRAD	metamfetamine	2	0.0449352	0.6	0.138993
PRAD	methoxyflurane	2.1	0.00613225	0.58	0.777609
PRAD	methyl_aminolevulinate	1	7.2204e-06	0.8	0.990935
PRAD	methyldopa	1.5	0.00896593	0.7	0.958092
PRAD	methylnaltrexone	1.5	0.0110594	0.7	0.958092
PRAD	methylphenobarbital	2	0.00336188	0.6	0.827032
PRAD	methyprylon	2.07143	0.00663743	0.585714	0.792687
PRAD	miconazole	2.2	0.0189914	0.56	0.0976445
PRAD	midazolam	1.83333	0.000440887	0.633333	0.889566
PRAD	mirtazapine	1.875	0.021238	0.625	0.876091
PRAD	moxisylyte	1.83333	0.0321169	0.633333	0.889566
PRAD	moxonidine	1.5	0.00210177	0.7	0.958092
PRAD	muromonab	1.57143	1.28178e-08	0.685714	0.948139
PRAD	nalbuphine	1.66667	0.0493002	0.666667	0.931368
PRAD	naldemedine	1.66667	0.0251975	0.666667	0.931368
PRAD	nalmefene	1.66667	0.0456529	0.666667	0.931368
PRAD	naloxegol	1	0.00352536	0.8	0.990935
PRAD	naloxone	1.71429	0.0376666	0.657143	0.921208
PRAD	naltrexone	1.66667	0.012173	0.666667	0.931368
PRAD	naphazoline	1.5	0.0185563	0.7	0.958092
PRAD	natalizumab	1.45455	2.30928e-11	0.709091	0.963446
PRAD	nitrazepam	2.11111	0.00811019	0.577778	0.771538
PRAD	norepinephrine	1.91667	0.017606	0.616667	0.160164
PRAD	olmesartan	1	7.2204e-06	0.8	0.990935
PRAD	omega-3-carboxylic_acids	1.83333	0.0328086	0.633333	0.889566
PRAD	opium	1.66667	0.0295466	0.666667	0.931368
PRAD	oxazepam	2.05882	0.00541635	0.588235	0.799095
PRAD	oxycodone	1.66667	0.0296644	0.666667	0.931368
PRAD	oxymetazoline	1.83333	0.0335792	0.633333	0.889566
PRAD	oxymorphone	1.5	0.0141366	0.7	0.958092
PRAD	palivizumab	1.33333	3.12746e-13	0.733333	0.974693
PRAD	parecoxib	1.5	0.00199422	0.7	0.958092
PRAD	pentazocine	1.66667	0.0158135	0.666667	0.931368
PRAD	pentobarbital	2.15385	0.0300069	0.569231	0.747114
PRAD	periciazine	1.5	0.0334695	0.7	0.958092
PRAD	perphenazine	1.66667	0.0148784	0.666667	0.931368
PRAD	pertuzumab	1	0.00502677	0.8	0.990935
PRAD	phenoxybenzamine	1.75	0.0206957	0.65	0.912704
PRAD	phentermine	1.66667	0.00116695	0.666667	0.239211
PRAD	phentolamine	1.75	0.00167917	0.65	0.210207
PRAD	phenylpropanolamine	1.83333	0.00635816	0.633333	0.18387
PRAD	pholcodine	1.66667	0.0199689	0.666667	0.931368
PRAD	porfimer_sodium	1.5	0.00021756	0.7	0.304984
PRAD	prasterone	2.09677	0.0338738	0.580645	0.77935
PRAD	pravastatin	1.5	0.0256809	0.7	0.958092
PRAD	prazepam	2.05882	0.00126975	0.588235	0.799095
PRAD	prazosin	1.83333	0.035213	0.633333	0.889566
PRAD	prenylamine	1.5	0.00441586	0.7	0.958092
PRAD	primidone	2.11111	0.00285864	0.577778	0.771538
PRAD	prochlorperazine	1.875	0.0255266	0.625	0.876091
PRAD	propofol	2.0625	0.00529264	0.5875	0.797242
PRAD	propyl_alcohol	0	8.69326e-08	1	0.9996
PRAD	quazepam	2.05882	0.00524683	0.588235	0.799095
PRAD	racepinephrine	1.88889	0.0221549	0.622222	0.871295
PRAD	remifentanil	1.66667	0.00899109	0.666667	0.931368
PRAD	rilmenidine	1	0.000914336	0.8	0.990935
PRAD	risankizumab	1.5	0.0365289	0.7	0.958092
PRAD	sargramostim	1.8	0.0291064	0.64	0.194086
PRAD	sarilumab	1.14286	3.63413e-17	0.771429	0.985897
PRAD	saxagliptin	1	0.00235702	0.8	0.543967
PRAD	secobarbital	2.11765	0.0405717	0.576471	0.767913
PRAD	sevoflurane	2.1	0.0239446	0.58	0.777609
PRAD	simvastatin	1.66667	0.0361279	0.666667	0.931368
PRAD	sitagliptin	1	0.00164139	0.8	0.543967
PRAD	stiripentol	2.0625	0.0162975	0.5875	0.797242
PRAD	sucrose	1.8	0.00939144	0.64	0.194086
PRAD	sufentanil	1.66667	0.0147487	0.666667	0.931368
PRAD	tadalafil	2	0.0246049	0.6	0.138993
PRAD	talbutal	2.11111	0.00909277	0.577778	0.771538
PRAD	tapentadol	1.83333	0.0417079	0.633333	0.18387
PRAD	taurine	2.15789	0.0213946	0.568421	0.744713
PRAD	telmisartan	1.5	0.00352536	0.7	0.958092
PRAD	temazepam	2.05556	0.000354692	0.588889	0.800732
PRAD	terlipressin	2	0.0495198	0.6	0.827032
PRAD	thiopental	2.08333	0.00841296	0.583333	0.786498
PRAD	tildrakizumab	1.5	0.00822064	0.7	0.958092
PRAD	tizanidine	1.85714	0.00102548	0.628571	0.882031
PRAD	tositumomab	1.4	2.25575e-12	0.72	0.969004
PRAD	trastuzumab	1.41667	2.53967e-09	0.716667	0.967399
PRAD	trastuzumab_deruxtecan	1.5	0.000826394	0.7	0.304984
PRAD	trastuzumab_emtansine	1	0.0139557	0.8	0.990935
PRAD	triazolam	2.05556	0.000819269	0.588889	0.800732
PRAD	ustekinumab	1.5	0.00717831	0.7	0.958092
PRAD	valsartan	1	7.2204e-06	0.8	0.990935
PRAD	vildagliptin	1	0.000483424	0.8	0.543967
PRAD	vitamin_a	2.11765	0.0455687	0.576471	0.113149
PRAD	von_willebrand_factor_human	1.5	0.0130966	0.7	0.304984
PRAD	vonicog_alfa	1.5	0.0180829	0.7	0.304984
PRAD	xylometazoline	1.83333	0.0183018	0.633333	0.889566
PRAD	zileuton	1	0.000120539	0.8	0.990935
PRAD	zopiclone	2	0.0433055	0.6	0.827032
READ	acetylcholine	1.66667	0.00765382	0.666667	0.895396
READ	aclidinium	1.6	0.00108625	0.68	0.912656
READ	adenosine	1.75	0.0155203	0.65	0.869644
READ	alfacalcidol	1.66667	0.00865944	0.666667	0.895396
READ	anisotropine_methylbromide	1.33333	0.000191898	0.733333	0.958678
READ	axitinib	1.66667	0.0490827	0.666667	0.895396
READ	bethanechol	1.5	0.00209685	0.7	0.933741
READ	brompheniramine	1.66667	0.0129455	0.666667	0.895396
READ	butylscopolamine	1	3.59293e-05	0.8	0.984346
READ	cabozantinib	1.33333	0.0232393	0.733333	0.958678
READ	calcifediol	1	0.00892913	0.8	0.984346
READ	calcipotriol	1	0.00352536	0.8	0.984346
READ	calcitriol	1.5	0.0174099	0.7	0.933741
READ	carbamoylcholine	1.66667	0.00295643	0.666667	0.895396
READ	carboxin	1	0.00975263	0.8	0.984346
READ	castor_oil	1.5	0.0198172	0.7	0.933741
READ	cevimeline	1.5	0.0274714	0.7	0.933741
READ	chlorzoxazone	1	0.0032615	0.8	0.543967
READ	cholecalciferol	1	0.000778463	0.8	0.984346
READ	choline	1.875	0.0311666	0.625	0.821114
READ	choline_salicylate	1.875	0.0352494	0.625	0.171693
READ	chromic_chloride	1	0.0188467	0.8	0.984346
READ	clomifene	1	0.0142489	0.8	0.543967
READ	cromoglicic_acid	1.5	0.013354	0.7	0.304984
READ	cryptenamine	1.6	0.00209685	0.68	0.912656
READ	cyproheptadine	1.71429	0.0182047	0.657143	0.881284
READ	darifenacin	1.6	0.0053275	0.68	0.912656
READ	defibrotide	1.66667	0.0153905	0.666667	0.895396
READ	demecarium	1.5	0.0131144	0.7	0.933741
READ	dexmedetomidine	1	0.00975263	0.8	0.984346
READ	dextromethorphan	2	0.0315045	0.6	0.759512
READ	dicyclomine	1.5	0.00480162	0.7	0.933741
READ	dienestrol	1	0.00453026	0.8	0.543967
READ	dihydrotachysterol	1	0.0199689	0.8	0.984346
READ	dimetindene	1.5	0.0148234	0.7	0.933741
READ	dioxybenzone	1	0.00215661	0.8	0.543967
READ	diphemanil	1	0.00502677	0.8	0.984346
READ	diphenhydramine	1.5	0.00822064	0.7	0.933741
READ	diphenidol	1.33333	0.000296197	0.733333	0.958678
READ	disopyramide	1.875	0.0392478	0.625	0.821114
READ	doxacurium	1.5	0.000477089	0.7	0.933741
READ	doxercalciferol	1	0.0113097	0.8	0.984346
READ	duvelisib	1.5	0.00613311	0.7	0.933741
READ	echothiophate	1	0.000401652	0.8	0.984346
READ	edrophonium	1.5	0.0120222	0.7	0.933741
READ	enprofylline	1.83333	0.018896	0.633333	0.838695
READ	eptifibatide	1	0.00502677	0.8	0.543967
READ	ethinylestradiol	1.33333	0.0265344	0.733333	0.379813
READ	fesoterodine	1.6	0.00230443	0.68	0.912656
READ	flavoxate	1.5	0.0148784	0.7	0.933741
READ	gallamine_triethiodide	1.8	0.00936551	0.64	0.851732
READ	glycopyrronium	1.33333	0.000109221	0.733333	0.958678
READ	hesperidin	1	0.000914336	0.8	0.984346
READ	hexafluronium	1	1.87277e-06	0.8	0.984346
READ	hexocyclium	1.5	0.00258492	0.7	0.933741
READ	homatropine	1.6	0.00305459	0.68	0.912656
READ	homatropine_methylbromide	1.6	0.0122442	0.68	0.912656
READ	human_calcitonin	1	0.0168486	0.8	0.543967
READ	hydrochlorothiazide	1.5	0.011546	0.7	0.304984
READ	hyoscyamine	1.5	0.000759617	0.7	0.933741
READ	insulin_aspart	1	0.00352041	0.8	0.984346
READ	insulin_degludec	1	0.0159695	0.8	0.984346
READ	insulin_detemir	1	0.00591812	0.8	0.984346
READ	insulin_glargine	1	0.0276627	0.8	0.984346
READ	insulin_glulisine	1	0.0255991	0.8	0.984346
READ	insulin_lispro	1	0.0411756	0.8	0.984346
READ	ipratropium	1.33333	0.000166537	0.733333	0.958678
READ	isoflurophate	1.66667	0.0208924	0.666667	0.895396
READ	isopropamide	1.5	0.0432172	0.7	0.933741
READ	isotretinoin	1.5	0.0133402	0.7	0.933741
READ	istradefylline	1.5	0.00600376	0.7	0.933741
READ	levamlodipine	1.75	0.0330213	0.65	0.210207
READ	levonorgestrel	1.33333	0.0363487	0.733333	0.379813
READ	malathion	1	4.79183e-07	0.8	0.984346
READ	masoprocol	1.5	0.00330464	0.7	0.933741
READ	mefloquine	1.66667	0.0363266	0.666667	0.895396
READ	mepenzolate	1.5	0.0279675	0.7	0.933741
READ	methacholine	1	0.0113097	0.8	0.984346
READ	methscopolamine_bromide	1.33333	0.000410175	0.733333	0.958678
READ	methyldopa	1.5	0.0265995	0.7	0.304984
READ	metixene	1.6	0.00702255	0.68	0.912656
READ	metocurine	1.5	0.00159141	0.7	0.933741
READ	misoprostol	1.75	0.0148302	0.65	0.869644
READ	mivacurium	1.25	1.65004e-08	0.75	0.967499
READ	moxetumomab_pasudotox	1.5	0.0232623	0.7	0.933741
READ	moxonidine	1.5	0.0153974	0.7	0.304984
READ	netarsudil	1.66667	0.0216874	0.666667	0.895396
READ	nicardipine	1.93333	0.0298674	0.613333	0.794035
READ	norethynodrel	1	0.0256874	0.8	0.543967
READ	omacetaxine_mepesuccinate	1	0.0113097	0.8	0.984346
READ	oxybutynin	1.33333	0.000161345	0.733333	0.958678
READ	oxyphencyclimine	1.33333	0.000506387	0.733333	0.958678
READ	pancuronium	1.33333	0.000317614	0.733333	0.958678
READ	paricalcitol	1	0.00141807	0.8	0.984346
READ	pentoxifylline	1.83333	0.0475512	0.633333	0.838695
READ	pilocarpine	1.5	0.00108625	0.7	0.933741
READ	pipecuronium	1.33333	1.5313e-05	0.733333	0.958678
READ	pralidoxime	1.5	0.000483424	0.7	0.933741
READ	procyclidine	1.5	0.00155252	0.7	0.933741
READ	profenamine	1.66667	0.00750767	0.666667	0.895396
READ	propiverine	1.71429	0.00346144	0.657143	0.881284
READ	pyridostigmine	1.66667	0.00743375	0.666667	0.895396
READ	ramucirumab	1	0.00882865	0.8	0.984346
READ	rapacuronium	1	0.00231162	0.8	0.984346
READ	regadenoson	1	9.7366e-05	0.8	0.543967
READ	remdesivir	1	5.45635e-07	0.8	0.984346
READ	revefenacin	1.6	0.00367657	0.68	0.912656
READ	rivastigmine	1.5	0.00740051	0.7	0.933741
READ	rocuronium	1.66667	0.013658	0.666667	0.239211
READ	sapropterin	1.75	0.0269805	0.65	0.869644
READ	silver	2.125	0.0460615	0.575	0.68484
READ	solifenacin	1.6	0.00346963	0.68	0.912656
READ	succinylcholine	1.33333	0.000609685	0.733333	0.958678
READ	tadalafil	2	0.0429925	0.6	0.759512
READ	terfenadine	1.71429	0.0107664	0.657143	0.881284
READ	thonzylamine	1.66667	0.00934306	0.666667	0.895396
READ	tiludronic_acid	1.5	0.0122806	0.7	0.933741
READ	tiotropium	1.6	0.00715633	0.68	0.912656
READ	tirofiban	1.5	0.00901557	0.7	0.304984
READ	tolterodine	1.6	0.00289362	0.68	0.912656
READ	toremifene	1	0.000697973	0.8	0.543967
READ	trifarotene	1.66667	0.0495442	0.666667	0.895396
READ	trihexyphenidyl	1.6	0.00443574	0.68	0.912656
READ	tropicamide	1.5	0.000715687	0.7	0.933741
READ	ubidecarenone	1.5	0.0460086	0.7	0.933741
READ	umeclidinium	1.6	0.00346963	0.68	0.912656
READ	vecuronium	2	0.0446611	0.6	0.138993
READ	vemurafenib	1	0.0466152	0.8	0.984346
READ	vitamin_d	1.5	0.0210561	0.7	0.933741
READ	xanthinol	1.66667	0.0191094	0.666667	0.895396
SKCM	5-o-phosphono-alpha-d-ribofuranosyl_diphosphate	2	0.016542	0.6	0.718284
SKCM	adenosine_phosphate	2.13333	0.00424138	0.573333	0.110039
SKCM	alendronic_acid	2	0.0447124	0.6	0.718284
SKCM	alpha-linolenic_acid	2.1	0.0328279	0.58	0.655652
SKCM	ambenonium	2	0.0466152	0.6	0.138993
SKCM	aminoglutethimide	2	0.0109686	0.6	0.718284
SKCM	anthralin	2	0.0179533	0.6	0.138993
SKCM	arbutin	2	0.0168486	0.6	0.718284
SKCM	aspartic_acid	2.25	0.0238702	0.55	0.551317
SKCM	avanafil	2	0.0266398	0.6	0.718284
SKCM	calcium_carbimide	2	0.00240464	0.6	0.138993
SKCM	cholecystokinin	2	0.0363847	0.6	0.138993
SKCM	choline	2.125	0.0046126	0.575	0.638989
SKCM	choline_salicylate	2.125	0.00730915	0.575	0.638989
SKCM	cisplatin	2	0.0223725	0.6	0.718284
SKCM	cladribine	2	0.00558808	0.6	0.718284
SKCM	clofazimine	1	0.00089774	0.8	0.979283
SKCM	coagulation_factor_vii_human	2	0.0465796	0.6	0.138993
SKCM	crofelemer	2	0.0180458	0.6	0.718284
SKCM	cysteine	2.30769	0.0283701	0.538462	0.0802423
SKCM	dacarbazine	1.5	0.00292147	0.7	0.916514
SKCM	deoxycholic_acid	2	0.0320829	0.6	0.718284
SKCM	dibotermin_alfa	1.5	0.0102122	0.7	0.304984
SKCM	dicoumarol	2	0.0399671	0.6	0.718284
SKCM	drotaverine	2	0.0400559	0.6	0.718284
SKCM	eluxadoline	2	0.0473375	0.6	0.138993
SKCM	everolimus	1	0.00846177	0.8	0.979283
SKCM	exemestane	2	0.0424109	0.6	0.718284
SKCM	fenofibrate	2	0.0460148	0.6	0.138993
SKCM	flavone	2	0.0223118	0.6	0.138993
SKCM	fludarabine	2	0.0328895	0.6	0.718284
SKCM	fomepizole	1.5	6.03688e-07	0.7	0.916514
SKCM	fospropofol	2	0.0295977	0.6	0.718284
SKCM	gallium_nitrate	2	0.0277037	0.6	0.718284
SKCM	gemcitabine	2	0.0202623	0.6	0.718284
SKCM	gentamicin	1.5	0.00264574	0.7	0.916514
SKCM	gimeracil	2	0.0168486	0.6	0.718284
SKCM	glutathione	2.4359	0.0339657	0.512821	0.416586
SKCM	glycerin	2.15385	0.00854406	0.569231	0.619341
SKCM	griseofulvin	2	0.0201192	0.6	0.138993
SKCM	hexylresorcinol	2	0.0474678	0.6	0.138993
SKCM	hydrocodone	2	0.0498479	0.6	0.138993
SKCM	hydromorphone	2	0.043739	0.6	0.138993
SKCM	imiquimod	2	0.0302381	0.6	0.718284
SKCM	insulin_pork	2.2	0.0432304	0.56	0.0976445
SKCM	isocarboxazid	2	0.0239213	0.6	0.718284
SKCM	ivabradine	2	0.0466152	0.6	0.718284
SKCM	ketotifen	2	0.0370005	0.6	0.718284
SKCM	lauric_acid	2.08333	0.000594244	0.583333	0.120221
SKCM	letrozole	2	0.0424109	0.6	0.718284
SKCM	lipoic_acid	2	0.000487046	0.6	0.718284
SKCM	manganese	2	0.0185065	0.6	0.718284
SKCM	mercaptopurine	2	0.0254376	0.6	0.718284
SKCM	methotrexate	2	0.0366759	0.6	0.718284
SKCM	migalastat	2	0.0261533	0.6	0.718284
SKCM	miglitol	2	0.00692466	0.6	0.718284
SKCM	moclobemide	2	0.0210561	0.6	0.718284
SKCM	monobenzone	2	0.0424109	0.6	0.718284
SKCM	morphine	2	0.0413507	0.6	0.718284
SKCM	naltrexone	2	0.0453855	0.6	0.138993
SKCM	neostigmine	2	0.0304997	0.6	0.138993
SKCM	netarsudil	2	0.0423337	0.6	0.138993
SKCM	nialamide	2	0.0342867	0.6	0.138993
SKCM	nilvadipine	2.33333	0.0409321	0.533333	0.490669
SKCM	noscapine	2	0.0198172	0.6	0.718284
SKCM	omega-3-carboxylic_acids	1.83333	0.00021154	0.633333	0.18387
SKCM	ouabain	2	0.0366759	0.6	0.718284
SKCM	pargyline	2	0.0191651	0.6	0.718284
SKCM	pazopanib	2	0.0476496	0.6	0.138993
SKCM	pegademase	1	5.45635e-07	0.8	0.543967
SKCM	pemetrexed	2	0.0296012	0.6	0.718284
SKCM	pentazocine	2	0.0232848	0.6	0.138993
SKCM	phosphatidyl_serine	2.4	0.0489737	0.52	0.442262
SKCM	phylloquinone	2	0.00437773	0.6	0.718284
SKCM	pimecrolimus	1.5	0.005822	0.7	0.916514
SKCM	porfimer_sodium	1.5	0.00584266	0.7	0.304984
SKCM	procarbazine	2	0.0191651	0.6	0.718284
SKCM	pyridoxal_phosphate	2.42308	0.0224609	0.515385	0.425712
SKCM	pyridoxine	2	0.0157465	0.6	0.718284
SKCM	raltitrexed	2	0.0300236	0.6	0.718284
SKCM	remoxipride	2.2	0.0490365	0.56	0.0976445
SKCM	safinamide	2	0.0383142	0.6	0.718284
SKCM	selegiline	2	0.0266594	0.6	0.718284
SKCM	seractide_acetate	2	0.0168486	0.6	0.718284
SKCM	sildenafil	2.33333	0.0398476	0.533333	0.076538
SKCM	sirolimus	1.66667	0.0165999	0.666667	0.870936
SKCM	sorafenib	1.9	0.0205147	0.62	0.77346
SKCM	technetium_tc-99m_tilmanocept	2	0.0266398	0.6	0.138993
SKCM	tegafur-uracil	2	0.0290481	0.6	0.718284
SKCM	temsirolimus	1	0.00311383	0.8	0.979283
SKCM	tetracosactide	2	0.0168486	0.6	0.718284
SKCM	tranylcypromine	2	0.0378352	0.6	0.718284
SKCM	triamterene	2	0.0415466	0.6	0.718284
SKCM	udenafil	2	0.0466152	0.6	0.718284
SKCM	valine	2	0.0453534	0.6	0.718284
SKCM	vitamin_a	2.35294	0.0105307	0.529412	0.476372
SKCM	voretigene_neparvovec	2	0.0303162	0.6	0.718284
STAD	acetazolamide	1.85714	0.0344016	0.628571	0.747124
STAD	albiglutide	1	0.00352536	0.8	0.543967
STAD	aldesleukin	1.66667	0.011865	0.666667	0.835229
STAD	alglucosidase_alfa	1	0.00129612	0.8	0.971042
STAD	alogliptin	1	0.00166977	0.8	0.971042
STAD	amiloride	1.88889	0.031169	0.622222	0.729751
STAD	amiodarone	1.71429	0.0150865	0.657143	0.222311
STAD	ancestim	1	0.00683051	0.8	0.971042
STAD	anthralin	1.66667	0.00216377	0.666667	0.835229
STAD	antihemophilic_factor,_human_recombinant	1.63636	0.00114267	0.672727	0.250415
STAD	antihemophilic_factor_human	1.5	0.0132284	0.7	0.890464
STAD	antithymocyte_immunoglobulin_(rabbit)	1.77778	0.0130966	0.644444	0.201133
STAD	atracurium_besylate	2	0.0404738	0.6	0.138993
STAD	bacitracin	1.5	0.00346697	0.7	0.890464
STAD	baricitinib	1	5.32111e-07	0.8	0.971042
STAD	bendroflumethiazide	1.6	0.000886591	0.68	0.859614
STAD	bepridil	1.9	0.0344544	0.62	0.723496
STAD	brigatinib	1.44444	0.00266264	0.711111	0.329032
STAD	bromazepam	2.11765	0.0278764	0.576471	0.113149
STAD	butriptyline	1.66667	0.0083153	0.666667	0.835229
STAD	cabozantinib	1.33333	0.00744977	0.733333	0.379813
STAD	carboxymethylcellulose	0	3.52234e-16	1	0.99825
STAD	cariprazine	1.83333	0.0238198	0.633333	0.759658
STAD	celecoxib	1.75	0.0390388	0.65	0.800109
STAD	chloramphenicol	1	0.00116329	0.8	0.971042
STAD	chlorzoxazone	0	4.10379e-07	1	0.99825
STAD	cholesterol	1.75	0.0431182	0.65	0.800109
STAD	chondroitin_sulfate	1.75	0.0241998	0.65	0.800109
STAD	chromic_chloride	1	0.000778463	0.8	0.543967
STAD	cisapride	1.75	0.0441359	0.65	0.210207
STAD	clotiazepam	2.07143	0.0310042	0.585714	0.122762
STAD	coagulation_factor_vii_human	1.66667	0.0118365	0.666667	0.835229
[truncated: 601 more rows]
